# Supplementary material for: Accelerated evolution associated with genome reduction in a free-living prokaryote
Source: Genome Biol. 2005 Jan 14;6(2):R14. doi: 10.1186/gb-2005-6-2-r14 (PMC551534; doi:10.1186/gb-2005-6-2-r14)
Supplement: Additional data file 1 — The orthologous genes classified by functional category [file gb-2005-6-2-r14-s1.xls]

## Sheet: 4 way orthologs
Amino acids transport and metabolism
MED4	SS120	MIT9313	WH8102	Gene name	Function (from annotation of Prochlorococcus SS120)	COG#
PMM0012	Pro0012	PMT0013	SYNW0013	argH	Argininosuccinate lyase	COG0165
PMM0035	Pro0036	PMT0043	SYNW0045		Serine-pyruvate/aspartate aminotransferase related enzyme	COG0075
PMM0045	Pro0049	PMT2150	SYNW2359	speA	Arginine decarboxylase	COG1166
PMM0047	Pro0051	PMT2140	SYNW2357	dadA	Glycine/D-amino acid oxidase family enzyme	COG0665
PMM0050	Pro0054	PMT2135	SYNW2353	argJ	N-acetylglutamate synthase	COG1364
PMM0069	Pro0082	PMT1602	SYNW0323	DAP2	Dipeptidyl aminopeptidase family enzyme	COG1506
PMM0070	Pro0083	PMT1603	SYNW0322	csdB	Selenocysteine lyase	COG0520
PMM0107	Pro0128	PMT0163	SYNW2202	aroK	Shikimate kinase	COG0703
PMM0123	Pro0143	PMT1978	SYNW2222	cysK	Cysteine synthase	COG0031
PMM0153	Pro0176	PMT2013	SYNW2267	metF	5,10-methylene tetrahydrofolate reductase	COG0685
PMM0164	Pro0188	PMT2027	SYNW2280	trpB	Tryptophan synthase beta chain	COG0133
PMM0170	Pro0195	PMT2045	SYNW2291	nifS	Cysteine desulfurase	COG1104
PMM0186	Pro0211	PMT2069	SYNW2318	hisC	Histidinol-phosphate aminotransferase	COG0079
PMM0198	Pro0224	PMT2100	SYNW2334	hisC	Histidinol-phosphate/aromatic aminotransferase related enzyme	COG0079
PMM0653	Pro0234	PMT2084	SYNW2347	gloA	Lactoylglutathione lyase family enzyme	COG0346
PMM0222	Pro0251	PMT1537	SYNW1922	aspA	Succinylglutamate desuccinylase	COG2988
PMM0224	Pro0253	PMT1795	SYNW0308	aroC	Chorismate synthase	COG0082
PMM0255	Pro0287	PMT1843	SYNW0263	leuD	3-isopropylmalate dehydratase small subunit	COG0066
PMM0256	Pro0288	PMT1844	SYNW0262	leuC	3-isopropylmalate dehydratase large subunit	COG0065
PMM0258	Pro0290	PMT1847	SYNW0259	glyA	Glycine/serine hydroxymethyl transferase	COG0112
PMM0281	Pro0313	PMT1880	SYNW0226	hisB	Imidazoleglycerol-phosphate dehydratase	COG0131
PMM0387	Pro0384	PMT0195	SYNW1938	aroQ	3-dehydroquinate dehydratase II	COG0757
PMM0396	Pro0393	PMT0208	SYNW0662	proC	Pyrroline-5-carboxylate reductase	COG0345
PMM0407	Pro0403	PMT0224	SYNW0673	cysK	Cysteine synthase	COG0031
PMM0408	Pro0404	PMT0225	SYNW0674	metC/metB	Cystathionine beta-lyase/cystathionine gamma-synthase	COG0626
PMM0409	Pro0405	PMT0226	SYNW0675	metC/metB	Cystathionine beta-lyase/cystathionine gamma-synthase	COG0626
PMM0415	Pro0413	PMT0233	SYNW1689	csdB	L-cysteine/cystine lyase homolog	COG0520
PMM0430	Pro0426	PMT0274	SYNW1675	hisF	Imidazoleglycerol-phosphate synthase	COG0107
PMM0493	Pro0492	PMT1279	SYNW1789		Zn-dependent carboxypeptidase	COG2317
PMM0499	Pro0499	PMT1268	SYNW1780	argB	Acetylglutamate kinase	COG0548
PMM0537	Pro0538	PMT1226	SYNW1733	trpF	Phosphoribosyl anthranilate isomerase	COG0135
PMM0560	Pro0562	PMT1193	SYNW1542	hisG	ATP phosphoribosyltransferase	COG0040
PMM0572	Pro0574	PMT0465	SYNW1519	trpA	Tryptophan synthase alpha chain	COG0159
PMM0578	Pro0582	PMT0453	SYNW1505	hisI	Phosphoribosyl-AMP cyclohydrolase	COG0139
PMM0952	Pro0744	PMT0654	SYNW1025	trpD	Anthranilate phosphoribosyltransferase	COG0547
PMM0642	Pro0800	PMT0875	SYNW0851	MET17	O-acetylhomoserine sulfhydrylase	COG2873
PMM0643	Pro0801	PMT0876	SYNW0850	metA	Homoserine trans-succinylase	COG1897
PMM0648	Pro0808	PMT0903	SYNW0835	cetA	GMC family oxidoreductase	COG2303
PMM0788	Pro0864	PMT0529	SYNW0782	proB	Glutamate 5-kinase	COG0263
PMM0796	Pro0872	PMT0520	SYNW0773	hisA	Phosphoribosylformimino-5-aminoimidazole carboxamide ribonucleotide (ProFAR) isomerase	COG0106
PMM0803	Pro0881	PMT0501	SYNW1544	potA	ABC-type spermidine/putrescine transport system ATPase component	COG3842
PMM0821	Pro0893	PMT0825	SYNW0834	ansA	L-asparaginase II	COG4448
PMM0832	Pro0904	PMT0814	SYNW0819	dapB	Dihydrodipicolinate reductase	COG0289
PMM0908	Pro0927	PMT0684	SYNW1293	ilvA	Threonine dehydratase	COG1171
PMM0900	Pro0936	PMT0698	SYNW1276	hisZ	ATP phosphoribosyltransferase	COG3705
PMM0892	Pro0944	PMT0709	SYNW1262	argC	Acetylglutamate semialdehyde dehydrogenase	COG0002
PMM0888	Pro0948	PMT0716	SYNW1254	dapF	Diaminopimelate epimerase	COG0253
PMM0887	Pro0949	PMT0717	SYNW1253	nifS	Cysteine sulfinate desulfinase/cysteine desulfurase	COG1104
PMM0877	Pro0959	PMT0729	SYNW1238	metH	5-methyltetrahydrofolate--homocysteine methyltransferase	COG1410
PMM0682	Pro1009	PMT0667	SYNW1310	aroB	3-dehydroquinate synthetase	COG0337
PMM0674	Pro1018	PMT0779	SYNW1171		Aspartate aminotransferase family enzyme	COG0436
PMM0670	Pro1022	PMT0783	SYNW1167	tesA	Arylesterase	COG2755
PMM0917	Pro1035	PMT0598	SYNW1077	gadB	L-2,4-diaminobutyrate decarboxylase	COG0076
PMM0919	Pro1037	PMT0600	SYNW1075		Aminotransferase, class V	COG0075
PMM0920	Pro1038	PMT0601	SYNW1073	glnA	Glutamine synthetase	COG0174
PMM0613	Pro1048	PMT0398	SYNW1005	aroA	5-enolpyruvyl shikimate-3-phosphate synthase	COG0128
PMM0595	Pro1066	PMT0426	SYNW1481	thrB	Homoserine kinase	COG0083
PMM0593	Pro1068	PMT0428	SYNW1483	dcp	Zn-dependent oligopeptidase	COG0339
PMM0590	Pro1071	PMT0436	SYNW1486	proA	Gamma-glutamyl phosphate reductase	COG0014
PMM1090	Pro1105	PMT1059	SYNW0936	lysA	Diaminopimelate decarboxylase	COG0019
PMM1084	Pro1112	PMT1066	SYNW0944	ldcC	Lysine decarboxylase	COG1982
PMM1066	Pro1134	PMT1121	SYNW0730	leuA	2-isopropylmalate synthase	COG0119
PMM1060	Pro1140	PMT1128	SYNW0723	hisH	Glutamine amidotransferase	COG0118
PMM1051	Pro1150	PMT1143	SYNW0711	thrA	Homoserine dehydrogenase	COG0460
PMM1049	Pro1152	PMT1145	SYNW0709	ddpA	ABC-type oligopeptide transport system periplasmic component	COG0747
PMM1154	Pro1251	PMT1176	SYNW0680	ilvH	Acetolactate synthase, small (regulatory)subunit	COG0440
PMM1181	Pro1297	PMT1366	SYNW1885	aroH	Chorismate mutase	COG4401
PMM1263	Pro1337	PMT0379	SYNW1586	argF	Ornithine carbamoyltransferase	COG0078
PMM1297	Pro1371	PMT0336	SYNW1629	trpC	Indole-3-glycerol phosphate synthase	COG0134
PMM1301	Pro1375	PMT0331	SYNW1634	argD	Ornithine/acetylornithine aminotransferase	COG4992
PMM1332	Pro1413	PMT1407	SYNW0562	pepB	Leucyl aminopeptidase	COG0260
PMM1442	Pro1595	PMT1456	SYNW0506	pepP	Xaa-Pro aminopeptidase	COG0006
PMM1463	Pro1616	PMT1481	SYNW0462	glnK	Nitrogen regulatory protein PII	COG0347
PMM1488	Pro1643	PMT1510	SYNW0610	hisD	Histidinol dehydrogenase	COG0141
PMM1500	Pro1655	PMT1791	SYNW2147		Aspartate aminotransferase family enzyme	COG0436
PMM1504	Pro1660	PMT1786	SYNW2142	pheA	Prephenate dehydratase	COG0077
PMM1512	Pro1668	PMT1777	SYNW2132	glsF	Ferredoxin-dependent glutamate synthase	COG0069
PMM1565	Pro1719	PMT1724	SYNW2058	tyrA	Prephenate dehydrogenase	COG0287
PMM1572	Pro1727	PMT1716	SYNW2050	speD	S-adenosylmethionine decarboxylase	COG1586
PMM1613	Pro1773	PMT0158	SYNW0137		Probable N-acyl-L-amino acid amidohydrolase	COG1473
PMM1638	Pro1800	PMT0117	SYNW0090	cysE	Serine acetyltransferase	COG1045
PMM1648	Pro1808	PMT0073	SYNW0070	lysC	Aspartokinase	COG0527
PMM1654	Pro1814	PMT0064	SYNW0066	asd	Aspartate-semialdehyde dehydrogenase	COG0136
PMM1668	Pro1829	PMT2169	SYNW2374	gcvP	Glycine cleavage system protein P	COG1003
PMM1669	Pro1830	PMT2170	SYNW2375	gcvH	Glycine cleavage system H protein	COG0509
PMM1685	Pro1848	PMT2213	SYNW2421	speE	Spermidine synthase	COG0421
PMM1686	Pro1849	PMT2214	SYNW2422	speB	Arginase family enzyme	COG0010
PMM1687	Pro1851	PMT2215	SYNW2425	gcvT	Glycine cleavage system T protein	COG0404
PMM1693	Pro1857	PMT2224	SYNW2433		4-amino-4-deoxychorismate lyase related type IV aminotransferase	COG0115
PMM1699	Pro1865	PMT2248	SYNW2499	aroG	3-deoxy-D-arabino-heptulosonate 7-phosphate synthase	COG0722
PMM1703	Pro1870	PMT2254	SYNW2506		FAD dependent oxidoreductase	COG0665
PMM1705	Pro1872	PMT2257	SYNW2509	aroE	Shikimate 5-dehydrogenase	COG0169
PMM1707	Pro1875	PMT2261	SYNW2513	argG	Argininosuccinate synthase	COG0137
PMM1716	Pro1885	PMT2274	SYNW2526	thrC	Threonine synthase	COG0498
Carbohydrate transport and metabolism
MED4	SS120	MIT9313	WH8102	Gene name	Function (from annotation of Prochlorococcus SS120)	COG#
PMM0023	Pro0023	PMT0028	SYNW0030	gap2	Glyceraldehyde-3-phosphate dehydrogenase	COG0057
PMM0076	Pro0090	PMT1614	SYNW2154	pgm	Phosphoglucomutase	COG0033
PMM0096	Pro0115	PMT0183	SYNW2186		Inositol monophosphatase family protein	COG0483
PMM0156	Pro0180	PMT2016	SYNW2270		Predicted sugar kinase	COG0061
PMM0195	Pro0221	PMT2106	SYNW2329	pgk	3-phosphoglycerate kinase	COG0126
PMM0208	Pro0235	PMT2083	SYNW2348	eno	Enolase	COG0148
PMM0225	Pro0254	PMT1797	SYNW0306	eda	2-keto-3-deoxy-6-phosphogluconate aldolase	COG0800
PMM0241	Pro0271	PMT1823	SYNW0282	manB	Phosphomannomutase	COG1109
PMM0278	Pro0310	PMT1871	SYNW0235	manB	Phosphomannomutase	COG1109
PMM0310	Pro0348	PMT1671	SYNW1988	xylB	Sugar kinase	COG1070
PMM0327	Pro0369	PMT1647	SYNW1965		Putative neutral/alkaline invertase protein
PMM0505	Pro0505	PMT1262	SYNW1774	rbsK	Sugar kinase, ribokinase family	COG0524
PMM0515	Pro0515	PMT1252	SYNW1763	gpmB	Phosphoglycerate mutase	COG0406
PMM0519	Pro0519	PMT1248	SYNW1759	tal	Transaldolase	COG0176
PMM0550	Pro0551	PMT1205	SYNW1718	rbcL	Ribulose 1,5-bisphosphate carboxylase largesubunit	COG1850
PMM0551	Pro0552	PMT1204	SYNW1717	rbcS	Ribulose bisphosphate carboxylase small subunit	COG4451
PMM0552	Pro0553	PMT1203	SYNW1716	csoS2	Carboxysome shell polypeptide, CsoS2
PMM0553	Pro0554	PMT1202	SYNW1715	csoS3	Carboxysome shell polypeptide, CsoS3
PMM0549	Pro0550	PMT1206	SYNW1719	ccmK/csoS1	Carboxysome shell peptide, CsoS1	COG4577
PMM0554	Pro0555	PMT1201	SYNW1714		Carboxysome peptide A	COG4576
PMM0555	Pro0556	PMT1200	SYNW1713		Carboxysome peptide B	COG4576
PMM0639	Pro0796	PMT0863	SYNW0860		Glucosylglycerol-phosphate phosphatase (Salt tolerance protein A)
PMM0766	Pro0839	PMT0569	SYNW1115	rpe	Pentose-5-phosphate-3-epimerase	COG0036
PMM0767	Pro0840	PMT0568	SYNW1116	glpX	Fructose-1,6-biphosphatase / Sedoheptulose1,7-biphosphate phosphatase	COG1494
PMM0769	Pro0842	PMT0566	SYNW1118	glgC	Glucose-1-phosphate adenylyltransferase	COG0448
PMM0770	Pro0843	PMT0565	SYNW1119	gnd	6-phosphogluconate dehydrogenase	COG0362
PMM0771	Pro0844	PMT0564	SYNW1120	nagB	6-phosphogluconolactonase	COG0363
PMM0781	Pro0855	PMT0537	SYNW0791	cbbA	Fructose-1,6-bisphosphate aldolase class II	COG0191
PMM0829	Pro0901	PMT0817	SYNW0823	tpi	Triosephosphate isomerase	COG0149
PMM0912	Pro0923	PMT0679	SYNW1298	pykF	Pyruvate kinase	COG0469
PMM0899	Pro0937	PMT0699	SYNW1275	suhB	Inositol monophosphatase family	COG0483
PMM0890	Pro0946	PMT0714	SYNW1256	pgi	Glucose-6-phosphate isomerase	COG0166
PMM0609	Pro1052	PMT0403	SYNW1000	glgA	Glycogen synthase	COG0297
PMM0596	Pro1065	PMT0425	SYNW1480	glk	Glucokinase	COG0837
PMM0584	Pro1078	PMT0444	SYNW1494	glgB	1,4-alpha-glucan branching enzyme	COG0296
PMM1081	Pro1116	PMT1071	SYNW0962	malQ	4-alpha-glucanotransferase	COG1640
PMM1074	Pro1124	PMT1102	SYNW0750	zwf	Glucose-6-phosphate 1-dehydrogenase	COG0364
PMM1073	Pro1125	PMT1103	SYNW0749		Glucose-6-P dehydrogenase subunit	COG3429
PMM1044	Pro1157	PMT0910	SYNW1551	rbsK	Sugar kinase, ribokinase family	COG0524
PMM1269	Pro1343	PMT0368	SYNW1599		Predicted sugar kinase	COG0061
PMM1322	Pro1403	PMT1397	SYNW0585	pulA	Glycogen debranching enzyme	COG1523
PMM1323	Pro1404	PMT1398	SYNW0583	melB	Na+/galactoside symporter	COG2211
PMM0713	Pro1577	PMT1000	SYNW0799	gap3	Glyceraldehyde-3-phosphate dehydrogenase	COG0057
PMM1434	Pro1587	PMT1446	SYNW0519	gpmI	2,3-bisphosphoglycerate-independentphosphoglycerate mutase	COG0696
PMM1489	Pro1644	PMT1511	SYNW0609	rpi	Ribose 5-phosphate isomerase	COG0120
PMM1567	Pro1721	PMT1722	SYNW2056		Predicted kinase, fructosamine/homoserine kinase family	COG3001
PMM1598	Pro1756	PMT1942	SYNW0160	galM	Galactose mutarotase related enzyme	COG2017
PMM1601	Pro1759	PMT1946	SYNW0156	glgP	Glucan phosphorylase	COG0058
PMM1610	Pro1770	PMT1957	SYNW0141	tktA	Transketolase	COG0021
PMM1627	Pro1788	PMT0136	SYNW0117	rbsK	Sugar kinase, ribokinase family	COG0524
Cell cycle
MED4	SS120	MIT9313	WH8102	Gene name	Function (from annotation of Prochlorococcus SS120)	COG#
PMM0057	Pro0071	PMT1584	SYNW0341	smc	Chromosome segregation ATPase	COG1196
PMM0320	Pro0362	PMT1654	SYNW1972	minE	Septum formation topological specificity factor	COG0851
PMM0321	Pro0363	PMT1653	SYNW1971	minD	Septum formation inhibitor-activating ATPase	COG2894
PMM0322	Pro0364	PMT1652	SYNW1970	minC	Septum formation inhibitor	COG0850
PMM1159	Pro1257	PMT1181	SYNW1702	maf	Nucleotide-binding protein implicated in inhibition of septum formation	COG0424
PMM1287	Pro1361	PMT0348	SYNW1619		Cell division protein Ftn2	COG0484
PMM1309	Pro1383	PMT0319	SYNW1644	ftsZ	Cell division GTPase	COG0206
PMM1342	Pro1423	PMT1418	SYNW0550	kaiC	Circadian clock protein KaiC	COG0467
PMM1343	Pro1424	PMT1419	SYNW0549	kaiB	Circadian clock protein KaiB	COG0526
PMM1348	Pro1429	PMT1425	SYNW0539		SpoIID protein homolog	COG2385
PMM1458	Pro1611	PMT1475	SYNW0475	ftsW	Bacterial cell division membrane protein	COG0772
PMM1580	Pro1735	PMT1708	SYNW2042	ftsW	Bacterial cell division membrane protein	COG0772
PMM1581	Pro1736	PMT1707	SYNW2041	mrp	ATPase	COG0489
PMM1622	Pro1783	PMT0142	SYNW0122	mreB	Actin-like ATPase	COG1077
PMM1651	Pro1811	PMT0068	SYNW0075	mesJ	Predicted ATPase of the PP-loop superfamily implicated in cell cycle control	COG0037
PMM1660	Pro1820	PMT0057	SYNW0059		SpoIID protein homolog	COG2385
PMM1675	Pro1836	PMT2177	SYNW2382	gidA	NAD/FAD-utilizing enzyme apparently	COG0445
Cell wall / Membrane biogenesis
MED4	SS120	MIT9313	WH8102	Gene name	Function (from annotation of Prochlorococcus SS120)	COG#
PMM0021	Pro0021	PMT0026	SYNW0028	murB	UDP-N-acetylmuramate dehydrogenase	COG0812
PMM0022	Pro0022	PMT0027	SYNW0029	murC	UDP-N-acetylmuramate-alanine ligase	COG0773
PMM0040	Pro0041	PMT0048	SYNW0050	ftsI	Cell division protein FtsI/penicillin-binding protein 2	COG0768
PMM0059	Pro0073	PMT1587	SYNW0337		cyanobacteria-specific protein related to lipid A disaccharide synthetase	COG0763
PMM0171	Pro0196	PMT2048	SYNW2298		Predicted S-adenosyl methionine-dependent methyltransferase	COG0275
PMM0183	Pro0208	PMT2066	SYNW2314	dgkA	Diacylglycerol kinase	COG0818
PMM0197	Pro0223	PMT2101	SYNW2333	murG	UDP-N-acetylglucosamine:LPS N-acetylglucosamine transferase	COG0707
PMM0284	Pro0316	PMT1884	SYNW0220	wecE	DegT/DnrJ/EryC1/StrS aminotransferase family enzyme	COG0399
PMM0324	Pro0366	PMT1650	SYNW1968	prc	Periplasmic protease	COG0793
PMM0330	Pro0373	PMT0190	SYNW1957		LysM repeats containing protein	COG1388
PMM1200	Pro0380	PMT1934	SYNW0167	wcaA	Glycosyltransferase	COG0463
PMM0397	Pro0394	PMT0209	SYNW0663	rfaG	Glycosyltransferase	COG0438
PMM0413	Pro0412	PMT0230	SYNW1690	murE	UDP-N-acetylmuramyl tripeptide synthase	COG0769
PMM0420	Pro0419	PMT0257	SYNW1684	lepA	Membrane GTPase LepA	COG0481
PMM0427	Pro0423	PMT0271	SYNW1678	mrcB	Membrane carboxypeptidase (penicillin-binding protein)	COG0744
PMM0460	Pro0458	PMT1324	SYNW1843	lgt	Prolipoprotein diacylglyceryl transferase	COG0682
PMM0518	Pro0518	PMT1249	SYNW1760	ftsI	Cell division protein FtsI/penicillin-binding protein 2	COG0768
PMM0563	Pro0565	PMT1190	SYNW1539	wcaA	Glycosyltransferase	COG0463
PMM0635	Pro0792	PMT1524	SYNW0796	mscS	Small-conductance mechanosensitive channel	COG0668
PMM0748	Pro0820	PMT0589	SYNW1085		DevB-like secretion protein	COG0845
PMM0752	Pro0824	PMT0585	SYNW1089	wcaA	Glycosyltransferase	COG0463
PMM0757	Pro0829	PMT0580	SYNW1094	ddpX	D-alanyl-D-alanine dipeptidase	COG2173
PMM0761	Pro0833	PMT0576	SYNW1098	vanY	D-alanyl-D-alanine carboxypeptidase	COG1876
PMM0787	Pro0863	PMT0530	SYNW0783	lpxD	UDP-3-O-[3-hydroxymyristoyl] glucosamine N-acyltransferase	COG1044
PMM0885	Pro0951	PMT0720	SYNW1250	dacB	D-alanyl-D-alanine carboxypeptidase	COG2027
PMM0677	Pro1014	PMT0776	SYNW1175	prc	Periplasmic protease	COG0793
PMM0617	Pro1043	PMT0393	SYNW1010	murI	Glutamate racemase	COG0796
PMM0616	Pro1044	PMT0394	SYNW1009	amiC	N-acetylmuramoyl-L-alanine amidase	COG0860
PMM0611	Pro1050	PMT0400	SYNW1003	glmU	N-acetylglucosamine-1-phosphateuridyl transferase	COG1207
PMM0610	Pro1051	PMT0401	SYNW1002	murF	UDP-N-acetylmuramyl pentapeptide synthase	COG0770
PMM1139	Pro1233	PMT1156	SYNW0703	acrA	HlyD family secretion protein	COG0845
PMM1177	Pro1293	PMT1363	SYNW1881	arnT	Glycosyltransferase of PMT family	COG1807
PMM1189	Pro1305	PMT1375	SYNW1895		Predicted membrane-associated Zn-dependent protease	COG0750
PMM1261	Pro1312	PMT1904	SYNW0199	ugd	UDP-glucose 6-dehydrogenase	COG1004
PMM1292	Pro1366	PMT0343	SYNW1623	lnt	Apolipoprotein N-acyltransferase	COG0815
PMM1300	Pro1374	PMT0332	SYNW1633	murA	UDP-N-acetylglucosamine enolpyruvyl transferase	COG0766
PMM1306	Pro1380	PMT0322	SYNW1641	ddlA	D-alanine-D-alanine ligase and related ATP-grasp enzymes	COG1181
PMM1308	Pro1382	PMT0320	SYNW1643	ftsQ	Cell division protein FtsQ	COG1589
PMM1334	Pro1415	PMT1409	SYNW0559	lpxB	Lipid A disaccharide synthetase	COG0763
PMM1335	Pro1416	PMT1410	SYNW0558	lpxA	Acyl-[acyl carrierprotein]--UDP-N-acetylglucosamine O-acyltransferase	COG1043
PMM1337	Pro1418	PMT1412	SYNW0556	lpxC	UDP-3-O-acyl-N-acetylglucosamine deacetylase	COG0774
PMM1338	Pro1419	PMT1413	SYNW0555		Probable import-associated channel, similar to chloroplast protein IAP75	COG4775
PMM1364	Pro1439	PMT1434	SYNW0530	murD	UDP-N-acetyl muramoyl alanine-D-glutamate ligase	COG0771
PMM1475	Pro1629	PMT1496	SYNW0626	gidB	Phosphoribulokinase	COG0357
PMM1518	Pro1675	PMT1765	SYNW2114	spr	Cell wall-associated hydrolase	COG0791
PMM1522	Pro1676	PMT1766	SYNW2115	wcaA	Glycosyltransferase	COG0463
PMM1527	Pro1681	PMT1763	SYNW2098	alr	Alanine racemase	COG0787
PMM1196	Pro1765	PMT1952	SYNW0148	manC	Mannose-1-phosphate guanylyltransferase	COG0836
PMM1606	Pro1766	PMT1953	SYNW0145	glmS	Glucosamine 6-phosphate synthetase	COG0449
PMM1621	Pro1782	PMT0143	SYNW0123	mreC	Cell shape-determining protein	COG1792
PMM1659	Pro1819	PMT0058	SYNW0060		Glycosyltransferase	COG1215
PMM1666	Pro1827	PMT0049	SYNW0051	rfaG	Glycosyltransferase	COG0438
PMM1197	Pro1869	PMT2252	SYNW2503	rfaL	Lipid A core O-antigen ligase related enzyme	COG3307
PMM1709	Pro1878	PMT2264	SYNW2516	rfe	UDP-N-acetylmuramyl pentapeptide phosphotransferase/UDP-N-acetylglucosamine-1-phosphate transferase	COG0472
PMM1711	Pro1880	PMT2268	SYNW2520	rfaG	Glycosyltransferase	COG0438
Coenzyme metabolism
MED4	SS120	MIT9313	WH8102	Gene name	Function (from annotation of Prochlorococcus SS120)	COG#
PMM0024	Pro0024	PMT0029	SYNW0031	thiL	Thiamine monophosphate kinase	COG0611
PMM0028	Pro0028	PMT0033	SYNW0035	pdxA	Pyridoxal phosphate biosynthesis protein	COG1995
PMM0036	Pro0037	PMT0044	SYNW0046	cbiD	Cobalamin biosynthesis protein CbiD	COG1903
PMM0049	Pro0053	PMT2136	SYNW2354	coaE	Dephospho-CoA kinase	COG0237
PMM0078	Pro0092	PMT1621	SYNW2161		4'-phosphopantetheinyl transferase related protein
PMM0100	Pro0119	PMT0177	SYNW2192	nadB	Aspartate oxidase	COG0029
PMM0103	Pro0123	PMT0172	SYNW2197	folP	Dihydropteroate synthase	COG0294
PMM0105	Pro0126	PMT0165	SYNW2200	ribD	Pyrimidine reductase	COG1985
PMM0106	Pro0127	PMT0164	SYNW2201		6-pyruvoyl-tetrahydropterin synthase	COG0720
PMM0113	Pro0134	PMT1966	SYNW2210	hemD	Uroporphyrin-III synthase	COG1587
PMM0115	Pro0136	PMT1968	SYNW2213	crtQ	Zeta-carotene desaturase	COG3349
PMM0168	Pro0193	PMT2040	SYNW2287	chlM	Magnesium-protoporphyrin IX methyltransferase	COG2227
PMM0174	Pro0199	PMT2057	SYNW2305	menE	O-succinylbenzoate-CoA ligase	COG0318
PMM0175	Pro0200	PMT2058	SYNW2306	menC	O-succinylbenzoate-CoA synthase	COG4948
PMM0176	Pro0201	PMT2059	SYNW2307	menA	1,4-dihydroxy-2-naphthoate octaprenyl transferase	COG1575
PMM0188	Pro0213	PMT2073	SYNW2320	nadC	Nicotinate-nucleotide pyrophosphorylase	COG0157
PMM0215	Pro0243	PMT1547	SYNW1933	hemB	Delta-aminolevulinic acid dehydratase	COG0113
PMM0229	Pro0258	PMT1802	SYNW0301	dfp	Phosphopantothenoylcysteinesynthetase/decarboxylase	COG0452
PMM0245	Pro0275	PMT1829	SYNW0277	ctuR	ATP:corrinoid adenosyl transferase	COG2109
PMM0270	Pro0302	PMT1861	SYNW0245	cobS	Cobalamin-5-phosphate synthase	COG0368
PMM0287	Pro0318	PMT1886	SYNW0216	folK	7,8-dihydro-6-hydroxymethylpterin-pyrophosphokinase	COG0801
PMM0288	Pro0319	PMT1887	SYNW0213	chlD	Protoporphyrin IX Mg-chelatase subunit ChlD	COG1240
PMM0311	Pro0349	PMT1670	SYNW1987	metK	S-adenosylmethionine synthetase	COG0192
PMM0389	Pro0386	PMT0198	SYNW0653	cobF	Precorrin-2 methylase	COG2243
PMM0401	Pro0398	PMT0214	SYNW0668	lipB	Lipoate-protein ligase B	COG0321
PMM0428	Pro0424	PMT0272	SYNW1677	chlG	Chlorophyll synthase 33 kD subunit	COG0382
PMM0431	Pro0427	PMT0276	SYNW1674	ubiE/menG	Methylase	COG2226
PMM0433	Pro0429	PMT1359	SYNW1876	cirA	Biotin-(acetyl-CoA carboxylase) ligase	COG0340
PMM0439	Pro0435	PMT1350	SYNW1869	cobT	NaMN:DMB phosphoribosyltransferase	COG2038
PMM0442	Pro0438	PMT1346	SYNW1865	ribC	Riboflavin synthase alpha chain	COG0307
PMM0456	Pro0455	PMT1328	SYNW1847	ubiA	4-hydroxybenzoate polyprenyl transferase and related prenyl transferases	COG0382
PMM0459	Pro0457	PMT1325	SYNW1844	cobM	Precorrin-4 methylase	COG2875
PMM0483	Pro0482	PMT1296	SYNW1809	hemL	Glutamate-1-semialdehyde 2,1-aminomutase	COG0001
PMM0491	Pro0490	PMT1283	SYNW1794		Pterin-4a-carbinolamine dehydratase	COG2154
PMM0495	Pro0494	PMT1273	SYNW1785	hemC	Porphobilinogen deaminase	COG0181
PMM0503	Pro0503	PMT1264	SYNW1776	cobK	Precorrin-6x reductase	COG2099
PMM0523	Pro0523	PMT1243	SYNW1750	ctuR	ATP:corrinoid adenosyl transferase	COG2109
PMM0525	Pro0525	PMT1240	SYNW1747	hemH	HLIP-like domain-containing ferrochelatase	COG0276
PMM0539	Pro0540	PMT1224	SYNW1731	lplA	Lipoate-protein ligase A	COG0095
PMM0543	Pro0544	PMT1217	SYNW1725	chlL	Light-independent protochlorophyllide reductaseiron-sulfur ATP-binding protein	COG1348
PMM0544	Pro0545	PMT1216	SYNW1724	chlB	Light-independent protochlorophyllide reductasesubunit B	COG2710
PMM0545	Pro0546	PMT1215	SYNW1723	chlN	Light-independent protochlorophyllide reductasesubunit N	COG2710
PMM0579	Pro0583	PMT0450	SYNW1504		6-pyruvoyl-tetrahydropterin synthase	COG0720
PMM0747	Pro0819	PMT0590	SYNW1084	pcyA	Phycocyanobilin:ferredoxin oxidoreductase PcyA
PMM0768	Pro0841	PMT0567	SYNW1117	hemA	Glutamyl-tRNA reductase	COG0373
PMM0830	Pro0902	PMT0816	SYNW0822	folP	Dihydropteroate synthase and related enzymes	COG0294
PMM0831	Pro0903	PMT0815	SYNW0820	chlH	Protoporphyrin IX Mg-chelatase subunit	COG1429
PMM0893	Pro0943	PMT0708	SYNW1263	ribB	3,4-dihydroxy-2-butanone 4-phosphate synthase	COG0108
PMM0884	Pro0952	PMT0722	SYNW1248	coaD	Phosphopantetheine adenylyltransferase	COG0669
PMM0879	Pro0957	PMT0727	SYNW1240	cobN	Cobalamin biosynthesis protein CobN	COG1429
PMM0863	Pro0974	PMT0749	SYNW1216	cobU	Adenosyl cobinamide kinase/adenosyl cobinamide phosphate guanylyl transferase	COG2087
PMM0678	Pro1013	PMT0661	SYNW1316	nadA	Quinolinate synthase	COG0379
PMM0618	Pro1042	PMT0392	SYNW1011	crtE	Geranylgeranyl pyrophosphate synthase	COG0142
PMM0608	Pro1053	PMT0405	SYNW0998	menB	Dihydroxynaphthoic acid synthase	COG0447
PMM0607	Pro1054	PMT0406	SYNW0997	menD	2-succinyl-6-hydroxy-2,4-cyclohexadiene-1-carboxylate synthase	COG1165
PMM0591	Pro1070	PMT0435	SYNW1485	folB	Dihydroneopterin aldolase	COG1539
PMM0583	Pro1079	PMT0445	SYNW1495	hemE	Uroporphyrinogen decarboxylase	COG0407
PMM1107	Pro1089	PMT1091	SYNW0910	pdxJ	Pyridoxal phosphate biosynthesis protein	COG0854
PMM1096	Pro1099	PMT1076	SYNW0929	lipA	Lipoate synthase	COG0320
PMM1093	Pro1102	PMT1056	SYNW0933	cioB	Biotin synthase	COG0502
PMM1072	Pro1126	PMT1104	SYNW0748	cobB	Cobyrinic acid a,c-diamide synthase	COG1797
PMM1070	Pro1129	PMT1109	SYNW0742	ispA	Geranylgeranyl pyrophosphate synthase	COG0142
PMM1069	Pro1130	PMT1110	SYNW0740	folD	5,10-methylene-tetrahydrofolate dehydrogenase/Methenyl tetrahydrofolate cyclohydrolase	COG0190
PMM1064	Pro1136	PMT1123	SYNW0728	lcyB	Lycopene beta cyclase related dehydrogenase
PMM1055	Pro1146	PMT1135	SYNW0716	chlI	Protoporphyrin IX Mg-chelatase subunit ChlI	COG1239
PMM1053	Pro1148	PMT1138	SYNW0714		5-formyltetrahydrofolate cyclo-ligase	COG0212
PMM1160	Pro1259	PMT1183	SYNW1704	cobQ	Cobyric acid synthase	COG1492
PMM1265	Pro1339	PMT0375	SYNW1590	ribD	Pyrimidine reductase	COG1985
PMM1268	Pro1342	PMT0370	SYNW1596	cobL	Precorrin-6B methylase 2	COG2242
PMM1273	Pro1347	PMT0364	SYNW1603	ribF	FAD synthase	COG0196
PMM1274	Pro1348	PMT0363	SYNW1604	thiE	Thiamine monophosphate synthase	COG0352
PMM1275	Pro1349	PMT0362	SYNW1605	thiS	Sulfur transfer protein	COG2104
PMM1302	Pro1376	PMT0330	SYNW1635	folC	Folylpolyglutamate synthase	COG0285
PMM1310	Pro1384	PMT0318	SYNW1645	panB	Ketopantoate hydroxymethyl transferase	COG0413
PMM1311	Pro1385	PMT0317	SYNW1646	hemN	Oxygen independent coproporphyrinogen III oxidase	COG0635
PMM1316	Pro1390	PMT0312	SYNW1651	cbiB	Cobalamin biosynthesis protein CobD/CbiB	COG1270
PMM1361	Pro1537	PMT0480	SYNW2400	por	Light dependent protochlorophyllideoxido-reductase	COG1028
PMM0634	Pro0791	PMT0871	SYNW1129	por	Light dependent protochlorophyllide oxido-reductase	COG1028
PMM0542	Pro0543	PMT1218	SYNW1726	por	Light dependent protochlorophyllideoxido-reductase	COG1028
PMM0536	Pro1579	PMT1227	SYNW1734	folE	GTP cyclohydrolase I	COG0302
PMM1445	Pro1598	PMT1460	SYNW0503	nadD	Nicotinic acid mononucleotide adenylyl transferase	COG1057
PMM1446	Pro1599	PMT1461	SYNW0502	nadE	NAD synthase	COG0171
PMM1468	Pro1622	PMT1488	SYNW0634	cioF	7-keto-8-aminopelargonate synthetase	COG0156
PMM1471	Pro1625	PMT1491	SYNW0631	cioD	Dethiobiotin synthetase	COG0132
PMM1472	Pro1626	PMT1493	SYNW0629	cioA	Adenosylmethionine-8-amino-7-oxononanoate amino transferase	COG0161
PMM1514	Pro1670	PMT1775	SYNW2130	lipA	Lipoate synthase	COG0320
PMM1525	Pro1671	PMT1772	SYNW2126	cobJ	Precorrin-3B methylase	COG1010
PMM1569	Pro1724	PMT1719	SYNW2053	thiF	Dinucleotide-utilizing enzyme	COG0476
PMM1570	Pro1725	PMT1718	SYNW2052	ctuR	ATP:corrinoid adenosyltransferase	COG2109
PMM1582	Pro1737	PMT1706	SYNW2040	hemF	Coproporphyrinogen oxidase III	COG0408
PMM1592	Pro1748	PMT1687	SYNW2021	pebB	Phycoerythrobilin:ferredoxin oxidoreductasePebB
PMM1593	Pro1749	PMT1686	SYNW2020	pebA	15,16 dihydrobiliverdin:ferredoxinoxidoreductase
PMM1611	Pro1771	PMT0160	SYNW0140	thiC	Thiamine biosynthesis protein ThiC	COG0422
PMM1625	Pro1786	PMT0138	SYNW0119	SAM1	S-adenosylhomocysteine hydrolase	COG0499
PMM1643	Pro1803	PMT0081	SYNW0082	ribH	Riboflavin synthase beta-chain	COG0054
PMM1646	Pro1806	PMT0075	SYNW0074	cobH	Precorrin isomerase	COG2082
PMM1664	Pro1824	PMT0052	SYNW0054	thiG	Uncharacterized thiazole biosynthesis enzyme	COG2022
PMM1676	Pro1837	PMT2179	SYNW2384	ubiC	Predicted chorismate lyase	COG3161
PMM1694	Pro1858	PMT2237	SYNW2475	cysG	Uroporphyrin-III c-methyltransferase	COG0007
Defense mechanisms
MED4	SS120	MIT9313	WH8102	Gene name	Function (from annotation of Prochlorococcus SS120)	COG#
PMM0031	Pro0032	PMT0036	SYNW0038	mcrA	McrA/HNH family nuclease	COG1403
PMM0434	Pro0430	PMT1355	SYNW1874	salX	ABC-type transporter related to antimicrobial peptide transport system ATPase component	COG1136
PMM0449	Pro0445	PMT1338	SYNW1858	ccmA	ABC-type multidrug transport system ATPase component	COG1131
PMM0450	Pro0446	PMT1337	SYNW1857		ABC-type multidrug transport system permease component	COG0842
PMM0455	Pro0454	PMT1329	SYNW1848	ldcA	Uncharacterized protein	COG1619
PMM0561	Pro0563	PMT1192	SYNW1541	mdlB	ABC-type multidrug transport system ATPase and permease components	COG1132
PMM0956	Pro0735	PMT0180	SYNW2189	cacA	Bacitracin resistance protein	COG1968
PMM0954	Pro0742	PMT0655	SYNW1023	mdlB	ABC-type multidrug transport system ATPase and permease components	COG1132
PMM0749	Pro0821	PMT0588	SYNW1086		DevC-like ABC transporter permease component	COG0577
PMM0750	Pro0822	PMT0587	SYNW1087		DevA-like ABC transporter ATPase component	COG1136
PMM0827	Pro0899	PMT0819	SYNW0825	mdlB	ABC-type multidrug transport system ATPase and permease components	COG1132
PMM0913	Pro0922	PMT0678	SYNW1299	salY	ABC-type antimicrobial peptide transport system permease component	COG0577
PMM1099	Pro1096	PMT1080	SYNW0924	mdlB	ABC-type multidrug transport system ATPase and permease components	COG1132
PMM1528	Pro1682	PMT1762	SYNW2097	mcrA	McrA/HNH family nuclease	COG1403
Energy production and conversion
MED4	SS120	MIT9313	WH8102	Gene name	Function (from annotation of Prochlorococcus SS120)	COG#
PMM0007	Pro0007	PMT0007	SYNW0007		Uncharacterized Fe-S protein	COG1600
PMM0042	Pro0044	PMT2165	SYNW2368	dfa3	Diflavin flavoprotein	COG0426
PMM0043	Pro0045	PMT2164	SYNW2367	dfa1	Diflavin flavoprotein	COG0426
PMM0062	Pro0076	PMT1590	SYNW0334	psbX	Photosystem II protein X PsbX
PMM0082	Pro0096	PMT1625	SYNW2165	ndh	NADH dehydrogenase, FAD-containing subunit	COG1252
PMM0098	Pro0117	PMT0181	SYNW2188		Fe-S oxidoreductase	COG1625
PMM0150	Pro0173	PMT2010	SYNW2263	ndhD	NAD(P)H-quinone oxidoreductase chain 4	COG1008
PMM0157	Pro0181	PMT2017	SYNW2271	ndhE	NAD(P)H-quinone oxidoreductase chain 4L	COG0713
PMM0158	Pro0182	PMT2018	SYNW2272	ndhG	NAD(P)H-quinone oxidoreductase chain 6	COG0839
PMM0159	Pro0183	PMT2019	SYNW2273	ndhI	NAD(P)H-quinone oxidoreductase subunit I	COG1143
PMM0160	Pro0184	PMT2020	SYNW2274	ndhA	NAD(P)H-quinone oxidoreductase chain 1	COG1005
PMM0161	Pro0185	PMT2021	SYNW2275	gltA	Citrate synthase	COG0372
PMM0172	Pro0197	PMT2049	SYNW2299	ndhH	NAD(P)H-quinone oxidoreductase chain H	COG0649
PMM0228	Pro0257	PMT1800	SYNW0303	psbO	Photosystem II manganese-stabilizing proteinPsbO
PMM0251	Pro0283	PMT1837	SYNW0269	psbH	Photosystem II 10 kDa phosphoprotein PsbH
PMM0252	Pro0284	PMT1838	SYNW0268	psbN	Photosystem II reaction center N protein PsbN
PMM0253	Pro0285	PMT1840	SYNW0266	psbI	Photosystem II protein PsbI
PMM0272	Pro0304	PMT1863	SYNW0243	psbK	Photosystem II protein PsbK
PMM0292	Pro0323	PMT1891	SYNW0209	ndhJ	NAD(P)H-quinone oxidoreductase subunit J	COG0852
PMM0293	Pro0324	PMT1892	SYNW0208	ndhK	NAD(P)H-quinone oxidoreductase subunit K	COG0377
PMM0294	Pro0325	PMT1893	SYNW0207	ndhC	NAD(P)H-quinone oxidoreductase chain 3	COG0838
PMM0295	Pro0326	PMT1894	SYNW0206		Rubredoxin	COG1773
PMM0297	Pro0328	PMT1896	SYNW0204	psbE	Cytochrome b559 alpha subunit PsbE
PMM0298	Pro0329	PMT1897	SYNW0203	psbF	Cytochrome b559 beta chain PsbF
PMM0299	Pro0330	PMT1898	SYNW0202	psbL	Photosystem II protein L PsbL
PMM0300	Pro0331	PMT1899	SYNW0201	psbJ	Photosystem II protein J PsbJ
PMM0302	Pro0333	PMT1909	SYNW0190	ndh	NADH dehydrogenase, FAD-containing subunit	COG1252
PMM0305	Pro0337	PMT1683	SYNW2017	cpeB	Phycoerythrin class III beta chain CpeB
PMM0306	Pro0343	PMT1677	SYNW2002		CpeS homolog
PMM0314	Pro0353	PMT1666	SYNW1983	psbT	Photosystem II reaction center T PsbT
PMM0315	Pro0354	PMT1665	SYNW1982	psbB	Photosystem II chlorophyll a-binding protein CP47 homolog
PMM0316	Pro0356	PMT1664	SYNW1981	fdx	Ferredoxin	COG0633
PMM0317	Pro0357	PMT1663	SYNW1980	psbM	Photosystem II protein M PsbM
PMM0325	Pro0367	PMT1649	SYNW1967	petB	Cytochrome b6	COG1290
PMM0326	Pro0368	PMT1648	SYNW1966	petD	Cytochrome b6-f complex subunit 4	COG1290
PMM0329	Pro0371	PMT0187	SYNW1960	psaE	Photosystem I reaction centre subunit IV PsaE
PMM0331	Pro0374	PMT0191	SYNW1956		NAD-dependent aldehyde dehydrogenase	COG1012
PMM0405	Pro0401	PMT0220	SYNW0671	aceF	Dihydrolipoamide S-acetyltransferase	COG0508
PMM0419	Pro0418	PMT0255	SYNW1686	mqoA	Malate:quinone oxidoreductase	COG0579
PMM0435	Pro0431	PMT1354	SYNW1873	ndhB	NAD(P)H-quinone oxidoreductase chain 2	COG1007
PMM0444	Pro0440	PMT1343	SYNW1863	cyoC	Cytochrome c oxidase subunit III	COG1845
PMM0445	Pro0441	PMT1342	SYNW1862	cyoB	Cytochrome c oxidase subunit I	COG0843
PMM0446	Pro0442	PMT1341	SYNW1861	cyoA	Cytochrome c oxidase subunit II	COG1622
PMM0461	Pro0459	PMT1323	SYNW1842	petA	Apocytochrome F
PMM0462	Pro0460	PMT1322	SYNW1841	petC	Cytochrome b6/f complex subunit	COG0723
PMM0468	Pro0466	PMT1317	SYNW1836	psaJ	Photosystem I reaction centre subunit IX PsaJ
PMM0469	Pro0467	PMT1316	SYNW1835	psaF	Photosystem I reaction centre subunit III precursor (PSI-F)
PMM0494	Pro0493	PMT1275	SYNW1788	ppa	Inorganic pyrophosphatase	COG0221
PMM0507	Pro0507	PMT1260	SYNW1772	psb27	Photosystem II protein Psb27
PMM0511	Pro0510	PMT1257	SYNW1769	ppa	Inorganic pyrophosphatase	COG0221
PMM0520	Pro0520	PMT1246	SYNW1756	fixC	Homolog of geranylgeranyl bacteriochlorophyll reductase	COG0644
PMM0540	Pro0541	PMT1220	SYNW1728	psaM	Photosystem I reaction centre subunit XII PsaM
PMM0567	Pro0569	PMT0470	SYNW1533	gor	Glutathione reductase	COG1249
PMM1117	Pro0586	PMT1048	SYNW0898	psbY	Photosystem II protein Y PsbY
PMM0930	Pro0766	PMT0618	SYNW1055	acoB	Pyruvate dehydrogenase E1 component beta subunit	COG0022
PMM0926	Pro0771	PMT0604	SYNW1065	psb28	Photosystem II reaction centre W protein
PMM0645	Pro0805	PMT0900	SYNW0838	glcD	FAD/FMN-containing dehydrogenase	COG0277
PMM0760	Pro0832	PMT0577	SYNW1097	chlP	Geranylgeranyl hydrogenase ChlP	COG0644
PMM0785	Pro0861	PMT0532	SYNW0785	prk	Phosphoribulokinase	COG3954
PMM0740	Pro0918	PMT0673	SYNW1303	petN	Cytochrome B6-F complex subunit VIII
PMM0906	Pro0929	PMT0687	SYNW1290	psaK	Photosystem I reaction center subunit PsaK
PMM0898	Pro0993	PMT2195	SYNW1274	petF	Ferredoxin, PetF	COG0633
PMM0594	Pro1067	PMT0427	SYNW1482	ndhD	NAD(P)H-quinone oxidoreductase NdhD subunit	COG1008
PMM0581	Pro1081	PMT0447	SYNW1497	petE	Plastocyanin, PetE	COG3794
PMM1098	Pro1097	PMT1078	SYNW0927	psbP	Photosystem II protein P PsbP
PMM1087	Pro1108	PMT1062	SYNW0939	gldA	Glycerol dehydrogenase family enzyme	COG0371
PMM1058	Pro1142	PMT1130	SYNW0721	petG	Cytochrome b6-f complex subunit 5
PMM1057	Pro1143	PMT1131	SYNW0720	cccA	Cytochrome C	COG2010
PMM1143	Pro1237	PMT1162	SYNW0697		Ferredoxin	COG3411
PMM1145	Pro1239	PMT1164	SYNW0694	pntB	NAD/NADP transhydrogenase beta subunit	COG1282
PMM1146	Pro1240	PMT1165	SYNW0693	pntA	NAD/NADP transhydrogenase alpha subunit	COG3288
PMM1147	Pro1241	PMT1166	SYNW0692	pntA	NAD/NADP transhydrogenase alpha subunit	COG3288
PMM3805n	Pro1249	PMT3889n	SYNW3632n	petM	Cytochrome B6-F complex subunit VII
PMM1156	Pro1253	PMT1178	SYNW0678		Photosystem I assembly protein
PMM1157	Pro1254	PMT1179	SYNW2232	psbD	Photosystem II reaction center D2
PMM1158	Pro1255	PMT1180	SYNW0676	psbC	Photosystem II chlorophyll a-binding protein CP43 homolog
PMM1161	Pro1260	PMT1184	SYNW1705	fdx	Ferredoxin	COG0633
PMM1288	Pro1362	PMT0347	SYNW1620	acoA	Pyruvate dehydrogenase E1 component alpha subunit	COG1071
PMM1298	Pro1372	PMT0335	SYNW1630	lpd	Dihydrolipoamide dehydrogenase	COG1249
PMM1303	Pro1377	PMT0327	SYNW1637	glcD	FAD/FMN-containing dehydrogenase	COG0277
PMM1352	Pro1434	PMT1429	SYNW0535	fdx	Ferredoxin	COG0633
PMM1438	Pro1591	PMT1451	SYNW0512	atpD	ATP synthase beta subunit	COG0055
PMM1439	Pro1592	PMT1452	SYNW0511	atpC	ATP synthase epsilon subunit	COG0355
PMM1450	Pro1603	PMT1466	SYNW0495	atpG	ATP synthase gamma chain	COG0224
PMM1451	Pro1604	PMT1467	SYNW0494	atpA	ATP synthase alpha chain	COG0056
PMM1452	Pro1605	PMT1468	SYNW0493	atpH	ATP synthase delta chain	COG0712
PMM1453	Pro1606	PMT1469	SYNW0492	atpF	ATP synthase chain b	COG0711
PMM1454	Pro1607	PMT1470	SYNW0491	atpF	ATP synthase chain b'	COG0711
PMM1455	Pro1608	PMT1471	SYNW0490	atpE	ATP synthase subunit c	COG0636
PMM1456	Pro1609	PMT1472	SYNW0489	atpB	ATP synthase chain a	COG0356
PMM1457	Pro1610	PMT1473	SYNW0488		Uncharacterized membrane protein
PMM1466	Pro1620	PMT1485	SYNW0637	fumC	Fumarase	COG0114
PMM1477	Pro1631	PMT1498	SYNW0624	fer	Ferredoxin	COG1141
PMM1480	Pro1634	PMT1501	SYNW0621		HEAT-like repeat containing protein	COG1413
PMM1498	Pro1652	PMT1794	SYNW2150		SAM radical enzyme	COG1032
PMM1524	Pro1672	PMT1770	SYNW2124	psaA	Photosystem I P700 chlorophyll A apoprotein A1 PsaA
PMM1523	Pro1673	PMT1769	SYNW2123	psaB	Photosystem I P700 chlorophyll A apoprotein A2 PsaB
PMM1520	Pro1678	PMT1767	SYNW2117	psaI	Photosystem I subunit VIII PsaI
PMM1519	Pro1679	PMT1768	SYNW2118	psaL	Photosystem I reaction centre subunit XI PsaL
PMM1560	Pro1714	PMT1730	SYNW2065	hycB	Fe-S cluster containing protein	COG1142
PMM1575	Pro1730	PMT1713	SYNW2047	ppc	Phosphoenolpyruvate carboxylase	COG2352
PMM1578	Pro1733	PMT1710	SYNW2044	psaD	Photosystem I reaction center subunit II PsaD
PMM1596	Pro1752	PMT1935	SYNW0166	icd	Isocitrate dehydrogenases	COG0538
PMM1607	Pro1767	PMT1954	SYNW0144	psaC	Photosystem I iron-sulfur center subunit VII PsaC	COG1145
PMM1644	Pro1804	PMT0080	SYNW0081	psbZ	Photosystem II reaction center Z protein
PMM1700	Pro1866	PMT2249	SYNW2500	acnB	Aconitase B	COG1049
Function unknown
MED4	SS120	MIT9313	WH8102	Gene name	Function (from annotation of Prochlorococcus SS120)	COG#
PMM0008	Pro0008	PMT0009	SYNW0009		Uncharacterized conserved membrane protein	COG2928
PMM0020	Pro0020	PMT0025	SYNW0027		Uncharacterized protein	COG0718
PMM0030	Pro0031	PMT0035	SYNW3645n		Predicted protein
PMM0032	Pro0033	PMT0038	SYNW0040		Predicted membrane protein
PMM0039	Pro0039	PMT0046	SYNW0048		Predicted membrane protein
PMM0054	Pro0066	PMT1580	SYNW0345		Predicted membrane protein
PMM0055	Pro0067	PMT1581	SYNW0344		Predicted protein
PMM0056	Pro0070	PMT1583	SYNW0342		Uncharacterized conserved protein
PMM0061	Pro0075	PMT1589	SYNW0335		YGGT family membrane protein	COG0762
PMM0063	Pro0077	PMT1591	SYNW0333		Uncharacterized protein
PMM0075	Pro0088	PMT1608	SYNW0313		Uncharacterized conserved protein	COG3330
PMM3768n	Pro0089	PMT3865n	SYNW3627n		Predicted membrane protein
PMM0086	Pro0101	PMT1631	SYNW2171		Predicted protein
PMM0087	Pro0102	PMT1632	SYNW2172		Predicted membrane protein
PMM0088	Pro0103	PMT1633	SYNW2173		Predicted protein
PMM3819n	Pro0104	PMT1634	SYNW2174		Predicted membrane protein
PMM0091	Pro0108	PMT1637	SYNW2177		Uncharacterized membrane protein
PMM0092	Pro0109	PMT1638	SYNW2178		Predicted protein
PMM0094	Pro0113	PMT1644	SYNW2184		Predicted protein
PMM0095	Pro0114	PMT1646	SYNW2185		rbn Ribonuclease BN family protein	COG1295
PMM0099	Pro0118	PMT0179	SYNW2190		Uncharacterized membrane protein
PMM0101	Pro0120	PMT0176	SYNW2193		Uncharacterized conserved membrane protein	COG4243
PMM0104	Pro0125	PMT0170	SYNW2198		Uncharacterized conserved protein	COG3146
PMM0108	Pro0129	PMT1960	SYNW2203		Uncharacterized protein
PMM0111	Pro0131	PMT1962	SYNW2206		Uncharacterized membrane protein
PMM0114	Pro0135	PMT1967	SYNW2212		Oligoketide cyclase/lipid transport protein homolog	COG5637
PMM0116	Pro0137	PMT1969	SYNW2214		iscA Uncharacterized HesB family conserved protein	COG0316
PMM0117	Pro0138	PMT1970	SYNW2215		TPR-repeat protein, specific for cyanobacteria
PMM0118	Pro0139	PMT1971	SYNW2216		Uncharacterized conserved protein	COG4370
PMM0121	Pro0141	PMT1975	SYNW2219		Uncharacterized protein
PMM0124	Pro0144	PMT1986	SYNW2233		Uncharacterized protein
PMM0132	Pro0154	PMT1992	SYNW2240		TPR-repeat protein	COG0457
PMM0140	Pro0163	PMT2000	SYNW2253		Predicted metal-binding cluster containing protein
PMM0145	Pro0168	PMT2005	SYNW2258		Uncharacterized protein
PMM0146	Pro0169	PMT2006	SYNW2259		Uncharacterized protein
PMM0151	Pro0174	PMT2011	SYNW2265		Uncharacterized conserved protein	COG1354
PMM3770n	Pro0178	PMT3867n	SYNW3628n		Predicted protein
PMM0155	Pro0179	PMT2015	SYNW2269		Uncharacterized conserved protein	COG2954
PMM0181	Pro0206	PMT2064	SYNW2312		Uncharacterized membrane protein
PMM0190	Pro0215	PMT2075	SYNW2323		Uncharacterized conserved protein	COG3216
PMM0196	Pro0222	PMT2102	SYNW2332		Uncharacterized secreted protein
PMM0210	Pro0237	PMT2081	SYNW2350		Predicted protein
PMM0219	Pro0247	PMT1543	SYNW1927		Predicted protein
PMM0230	Pro0259	PMT1803	SYNW0300		Uncharacterized protein
PMM0231	Pro0260	PMT1804	SYNW0299		Predicted protein family PM-1
PMM0232	Pro0261	PMT1805	SYNW0298		Uncharacterized secreted or membrane protein
PMM0239	Pro0269	PMT1818	SYNW0287		Uncharacterized membrane protein
PMM0247	Pro0278	PMT1832	SYNW0274		Uncharacterized conserved membrane protein	COG4372
PMM0248	Pro0279	PMT1833	SYNW0273		Predicted endonuclease	COG0816
PMM0249	Pro0280	PMT1834	SYNW0272		Uncharacterized protein
PMM0254	Pro0286	PMT1841	SYNW0265		Repeats containing protein
PMM0259	Pro0291	PMT1848	SYNW0258		Uncharacterized membrane protein
PMM0260	Pro0292	PMT1849	SYNW0257		Uncharacterized protein
PMM0268	Pro0300	PMT1859	SYNW0247		Uncharacterized protein
PMM0291	Pro0322	PMT1890	SYNW0210		Uncharacterized conserved membrane-associated protein	COG0391
PMM0296	Pro0327	PMT1895	SYNW0205		Photosystem II stability/assembly factor	COG4447
PMM0735	Pro0347	PMT1674	SYNW1992		Predicted protein
PMM0992	Pro0375	PMT0799	SYNW1045		Predicted protein
PMM0390	Pro0387	PMT0202	SYNW0656		Uncharacterized protein
PMM0393	Pro0390	PMT0205	SYNW0659		Uncharacterized protein
PMM0395	Pro0392	PMT0207	SYNW0661		Uncharacterized conserved protein	COG1799
PMM0403	Pro0400	PMT0216	SYNW0670		Uncharacterized protein
PMM0411	Pro0410	PMT0228	SYNW1693		Uncharacterized conserved protein	COG0759
PMM0429	Pro0425	PMT0273	SYNW1676		Uncharacterized protein
PMM0432	Pro0428	PMT1362	SYNW1880		Uncharacterized Zn ribbon-containing conserved protein	COG5512
PMM0437	Pro0433	PMT1352	SYNW1871		Predicted protein
PMM0438	Pro0434	PMT1351	SYNW1870		Uncharacterized conserved membrane protein	COG4241
PMM0440	Pro0436	PMT1349	SYNW1868		Periplasmic binding protein-like II superfamily
PMM0443	Pro0439	PMT1344	SYNW1864		AbrB family transciptional regulator
PMM3823n	Pro0449	PMT3905n	SYNW1853		Predicted protein
PMM1166	Pro0451	PMT0201	SYNW1479		Uncharacterized protein
PMM0474	Pro0472	PMT1307	SYNW1825		Predicted protein
PMM0480	Pro0478	PMT1301	SYNW1818		cyanobacteria-specific protein
PMM0481	Pro0479	PMT1298	SYNW1816		Uncharacterized conserved protein	COG1666
PMM0485	Pro0484	PMT3870n	SYNW1806		Predicted protein
PMM0486	Pro0485	PMT1292	SYNW1804		Uncharacterized protein
PMM0487	Pro0486	PMT1291	SYNW1802		Uncharacterized conserved protein	COG1641
PMM0488	Pro0487	PMT1290	SYNW1801		Uncharacterized conserved membrane protein	COG0392
PMM0492	Pro0491	PMT1281	SYNW1793		Uncharacterized conserved protein	COG0432
PMM0500	Pro0500	PMT1267	SYNW1779		Uncharacterized membrane protein
PMM0501	Pro0501	PMT1266	SYNW1778		Predicted protein
PMM0509	Pro0509	PMT1258	SYNW1770		Predicted protein
PMM0517	Pro0517	PMT1250	SYNW1761		Predicted protein
PMM0527	Pro0527	PMT1238	SYNW1745		Thermonuclease homolog	COG1525
PMM0528	Pro0528	PMT1235	SYNW1742		Uncharacterized YfiH family conserved protein	COG1496
PMM0529	Pro0529	PMT1234	SYNW1741		Uncharacterized protein
PMM0532	Pro0532	PMT1231	SYNW1738		Uncharacterized protein
PMM0541	Pro0542	PMT1219	SYNW1727		Uncharacterized conserved membrane protein
PMM0546	Pro0547	PMT1209	SYNW1722		Uncharacterized protein
PMM0547	Pro0548	PMT1208	SYNW1721		Uncharacterized protein
PMM0556	Pro0558	PMT1198	SYNW1708		Possible pterin-4 alpha-carbinolamine dehydratase-like protein
PMM0557	Pro0559	PMT1196	SYNW1547		Predicted protein
PMM0564	Pro0566	PMT1189	SYNW1538		Uncharacterized conserved protein	COG3222
PMM0571	Pro0573	PMT0466	SYNW1520		Uncharacterized membrane protein
PMM0573	Pro0575	PMT0464	SYNW1518		AbrB family transciptional regulator
PMM0574	Pro0576	PMT0463	SYNW1517		Uncharacterized YCII family conserved protein	COG2350
PMM0575	Pro0578	PMT0458	SYNW1511		Predicted protein
PMM0576	Pro0579	PMT0457	SYNW1510		Uncharacterized conserved protein	COG3339
PMM1368	Pro0581	PMT0455	SYNW1508		Uncharacterized conserved membrane protein	COG3556
PMM1683	Pro0644	PMT2209	SYNW2134		iscA Uncharacterized HesB family conserved protein	COG0316
PMM1381	Pro0657	PMT0377	SYNW1588		Uncharacterized conserved protein	COG2135
PMM0378	Pro0658	PMT0951	SYNW1105		Uncharacterized conserved protein
PMM0340	Pro0672	PMT1435	SYNW1333		Uncharacterized membrane protein
PMM0998	Pro0695	PMT0479	SYNW1355		Predicted protein
PMM0334	Pro0704	PMT0608	SYNW1405		Predicted SH3-like domain containing protein
PMM0953	Pro0743	PMT1037	SYNW1024		Uncharacterized protein
PMM0949	Pro0747	PMT0651	SYNW1028		Ribonuclease III family protein	COG1939
PMM0947	Pro0749	PMT0649	SYNW1030		Uncharacterized protein
PMM0944	Pro0752	PMT0646	SYNW1033		Uncharacterized membrane protein
PMM0935	Pro0761	PMT0632	SYNW1048		Uncharacterized conserved protein	COG1576
PMM0931	Pro0765	PMT0619	SYNW1054		Uncharacterized membrane protein
PMM3787n	Pro0769	PMT0615	SYNW1058		Predicted protein
PMM0924	Pro0773	PMT0606	SYNW1067		Uncharacterized protein
PMM0922	Pro0775	PMT0609	SYNW1069		Uncharacterized protein
PMM0620	Pro0776	PMT0388	SYNW1014		Alpha/beta superfamily hydrolase
PMM0629	Pro0785	PMT0904	SYNW1814		Predicted protein
PMM0640	Pro0797	PMT0864	SYNW0856		Predicted protein
PMM0641	Pro0799	PMT0874	SYNW0852		Predicted protein
PMM0646	Pro0806	PMT0901	SYNW0837		Uncharacterized CbiX family conserved protein	COG2138
PMM0647	Pro0807	PMT0902	SYNW0836		Uncharacterized protein
PMM0649	Pro0810	PMT0626	SYNW1050		Secreted pentapeptide repeats protein	COG1357
PMM0751	Pro0823	PMT0586	SYNW1088		Uncharacterized protein
PMM0763	Pro0835	PMT0574	SYNW1110		Uncharacterized conserved protein	COG1547
PMM0773	Pro0846	PMT0561	SYNW1122		Uncharacterized protein
PMM0775	Pro0848	PMT0559	SYNW1124		Uncharacterized membrane protein
PMM0777	Pro0850	PMT0557	SYNW1126		Secreted pentapeptide repeats protein	COG1357
PMM0783	Pro0858	PMT0535	SYNW0789		Predicted protein
PMM0790	Pro0866	PMT0527	SYNW0780		Uncharacterized protein
PMM0792	Pro0868	PMT0525	SYNW0778		Uncharacterized protein
PMM0793	Pro0869	PMT0524	SYNW0777		Uncharacterized conserved protein with a signal peptide
PMM0794	Pro0870	PMT0523	SYNW0776		Thioredoxin family protein
PMM0800	Pro0878	PMT0507	SYNW0763		Uncharacterized protein
PMM1172	Pro0886	PMT0494	SYNW0758		Uncharacterized protein
PMM3789n	Pro0887	PMT3881n	SYNW0757		Zn-ribbon protein
PMM0823	Pro0895	PMT0824	SYNW0832		Uncharacterized similar to plant Iojap protein	COG0799
PMM0824	Pro0896	PMT0823	SYNW0831		Uncharacterized membrane protein
PMM1131	Pro0898	PMT0820	SYNW0827		Predicted protein
PMM0833	Pro0905	PMT0813	SYNW0818		Uncharacterized membrane protein
PMM0835	Pro0907	PMT0811	SYNW0815		Uncharacterized membrane protein
PMM0836	Pro0908	PMT0809	SYNW0813		Uncharacterized protein
PMM0837	Pro0909	PMT0808	SYNW0812		Uncharacterized membrane protein
PMM0738	Pro0915	PMT1559	SYNW1460		Predicted protein
PMM0739	Pro0917	PMT0671	SYNW1306		Uncharacterized protein
PMM0741	Pro0919	PMT0675	SYNW1302		Uncharacterized protein
PMM0910	Pro0925	PMT0682	SYNW1295		Uncharacterized YGGT family conserved membrane protein	COG0762
PMM0905	Pro0930	PMT0688	SYNW1289		Uncharacterized conserved membrane protein
PMM0904	Pro0931	PMT0689	SYNW1288		Uncharacterized conserved membrane protein
PMM0895	Pro0940	PMT0705	SYNW1267		Uncharacterized protein
PMM0886	Pro0950	PMT0718	SYNW1252		Uncharacterized protein
PMM0881	Pro0955	PMT0725	SYNW1243		Uncharacterized conserved membrane protein	COG1981
PMM0876	Pro0960	PMT0730	SYNW1236		Predicted protein
PMM3793n	Pro0962	PMT3884n	SYNW3630n		Predicted protein
PMM0865	Pro0972	PMT0745	SYNW1220		Uncharacterized membrane protein
PMM0852	Pro0982	PMT0759	SYNW1208		Uncharacterized secreted or membrane protein
PMM0849	Pro0986	PMT0764	SYNW1204		Uncharacterized conserved membrane protein	COG2119
PMM0848	Pro0987	PMT0765	SYNW1203		Uncharacterized conserved membrane protein	COG2119
PMM0846	Pro0990	PMT0768	SYNW1200		Predicted protein
PMM0845	Pro0991	PMT0769	SYNW1199		Uncharacterized protein
PMM0119	Pro1005	PMT1972	SYNW2217		Uncharacterized membrane protein
PMM0691	Pro1007	PMT0913	SYNW0867		Uncharacterized protein
PMM0681	Pro1010	PMT0666	SYNW1311		Uncharacterized conserved protein	COG1565
PMM0680	Pro1011	PMT0665	SYNW1312		Uncharacterized membrane protein
PMM0669	Pro1023	PMT0785	SYNW1158		Uncharacterized conserved membrane protein	COG1836
PMM0668	Pro1024	PMT0786	SYNW1156		Uncharacterized conserved protein	COG1385
PMM0667	Pro1025	PMT0787	SYNW1155		Uncharacterized protein
PMM0664	Pro1028	PMT0789	SYNW1152		cyanobacteria-specific chaperone containing DNAJ domain fused to a membrane domain
PMM0744	Pro1030	PMT0593	SYNW1081		Uncharacterized protein
PMM0605	Pro1056	PMT0408	SYNW0995		Uncharacterized protein
PMM0604	Pro1057	PMT0409	SYNW0994		Uncharacterized protein
PMM0599	Pro1062	PMT0421	SYNW1474		Predicted protein
PMM0589	Pro1073	PMT0438	SYNW1488		Uncharacterized conserved protein	COG2911
PMM0588	Pro1074	PMT0439	SYNW1489		Uncharacterized membrane protein
PMM0587	Pro1075	PMT0440	SYNW1490		Uncharacterized conserved protein
PMM0586	Pro1076	PMT0441	SYNW1491		Predicted protein
PMM1112	Pro1084	PMT1096	SYNW0905		Uncharacterized protein
PMM1109	Pro1087	PMT1093	SYNW0908		Uncharacterized membrane protein
PMM1100	Pro1095	PMT1082	SYNW0921		Predicted protein
PMM1095	Pro1100	PMT1075	SYNW0930		Uncharacterized protein
PMM1091	Pro1104	PMT1058	SYNW0935		Uncharacterized conserved membrane protein	COG1624
PMM1079	Pro1119	PMT1098	SYNW0755		Predicted protein with signal peptide
PMM1076	Pro1122	PMT1100	SYNW0752		Oligoketide cyclase family enzyme
PMM1071	Pro1128	PMT1108	SYNW0743		Uncharacterized conserved membrane protein	COG1963
PMM1065	Pro1135	PMT1122	SYNW0729		Uncharacterized conserved protein	COG1543
PMM1050	Pro1151	PMT1144	SYNW0710		Predicted protein
PMM1045	Pro1156	PMT1643	SYNW2183		Uncharacterized membrane protein
PMM3797n	Pro1160	PMT3885n	SYNW3631n		Predicted protein
PMM1042	Pro1161	PMT0329	SYNW1636		Secreted pentapeptide repeats protein	COG1357
PMM0347	Pro1177	PMT1015	SYNW1373		Predicted membrane protein
PMM1170	Pro1181	PMT0821	SYNW0829		Uncharacterized protein
PMM0341	Pro1183	PMT1582	SYNW1397		Uncharacterized conserved protein
PMM1389	Pro1200	PMT1438	SYNW2397		Predicted dioxygenase
PMM0700	Pro1202	PMT0309	SYNW1654		Predicted protein
PMM1167	Pro1204	PMT0503	SYNW0376		MIF/Phenylpyruvate tautomerase family protein
PMM0875	Pro1205	PMT0974	SYNW1235		Uncharacterized conserved protein	COG3651
PMM1013	Pro1209	PMT0333	SYNW1632		Predicted protein
PMM1000	Pro1224	PMT0639	SYNW1041		Predicted protein
PMM1148	Pro1243	PMT1167	SYNW0691		Predicted protein
PMM3830n	Pro1247	PMT1172	SYNW3650n		Predicted protein
PMM1182	Pro1298	PMT1367	SYNW1886		Uncharacterized protein
PMM1185	Pro1301	PMT1370	SYNW1889		Uncharacterized membrane protein
PMM1194	Pro1310	PMT1380	SYNW1900		Predicted protein
PMM1195	Pro1311	PMT1381	SYNW1901		Uncharacterized protein
PMM1266	Pro1340	PMT0374	SYNW1591		Uncharacterized protein
PMM1267	Pro1341	PMT0371	SYNW1594		Predicted protein
PMM1272	Pro1346	PMT0365	SYNW1602		Uncharacterized membrane protein
PMM1276	Pro1350	PMT0360	SYNW1607		Predicted protein
PMM1279	Pro1353	PMT0357	SYNW1609		Uncharacterized secreted or membrane protein
PMM1282	Pro1356	PMT0354	SYNW1614		Uncharacterized protein
PMM1296	Pro1370	PMT0338	SYNW1628		Hydrogenase accessory protein or high-affinity nickel-transport protein homolog, membrane protein
PMM1307	Pro1381	PMT0321	SYNW1642		Uncharacterized secreted or membrane protein
PMM3803n	Pro1396	PMT3888n	SYNW1458		Predicted membrane protein
PMM1320	Pro1399	PMT1388	SYNW0589		Predicted protein
PMM1325	Pro1406	PMT0478	SYNW0581		Uncharacterized membrane protein
PMM1326	Pro1407	PMT1400	SYNW0578		Uncharacterized protein
PMM1327	Pro1408	PMT1401	SYNW0577		Uncharacterized conserved membrane protein	COG0344
PMM1330	Pro1411	PMT1404	SYNW0567		Uncharacterized protein
PMM1331	Pro1412	PMT1406	SYNW0563		cyanobacteria-specific protein containingUvrC-like endonuclease domain
PMM1351	Pro1433	PMT1428	SYNW0536		Uncharacterized protein
PMM1355	Pro1437	PMT1432	SYNW0532		Uncharacterized conserved membrane protein
PMM1367	Pro1460	PMT1311	SYNW1829		Uncharacterized conserved protein	COG4333
PMM1383	Pro1463	PMT2103	SYNW0797		SAM-dependent methyltransferase	COG0500
PMM0423	Pro1465	PMT1280	SYNW1791		Uncharacterized conserved protein	COG3011
PMM1388	Pro1488	PMT1014	SYNW1324		Predicted protein
PMM1132	Pro1521	PMT1392	SYNW1402		Uncharacterized YdiU family conserved protein	COG0397
PMM0346	Pro1546	PMT1436	SYNW1237		Uncharacterized protein
PMM0686	Pro1555	PMT0672	SYNW1304		Uncharacterized conserved protein	COG2127
PMM1428	Pro1581	PMT1439	SYNW0529		Uncharacterized conserved protein	COG2947
PMM1430	Pro1583	PMT1441	SYNW0526		Uncharacterized protein
PMM1440	Pro1593	PMT1454	SYNW0510		Uncharacterized protein
PMM1447	Pro1601	PMT1463	SYNW0499		Uncharacterized membrane protein
PMM1448	Pro1602	PMT1464	SYNW0498		Uncharacterized protein
PMM1462	Pro1615	PMT1480	SYNW1951		Predicted protein
PMM1469	Pro1623	PMT1489	SYNW0633		Alpha/beta hydrolase family protein
PMM1473	Pro1627	PMT1494	SYNW0628		Uncharacterized protein
PMM1478	Pro1632	PMT1499	SYNW0623		Uncharacterized protein
PMM1479	Pro1633	PMT1500	SYNW0622		Uncharacterized protein
PMM1491	Pro1646	PMT1525	SYNW0601		Uncharacterized YhbC family conserved protein	COG0779
PMM1499	Pro1654	PMT1792	SYNW2148		Uncharacterized conserved protein	COG2127
PMM1503	Pro1659	PMT1787	SYNW2143		Uncharacterized protein
PMM1513	Pro1669	PMT1776	SYNW2131		Uncharacterized YCII family conserved protein	COG2350
PMM1517	Pro1674	PMT1764	SYNW2113		Beta-lactamase superfamily protein
PMM1559	Pro1713	PMT1731	SYNW2066		Uncharacterized protein
PMM1563	Pro1717	PMT1726	SYNW2060		Uncharacterized membrane protein
PMM1568	Pro1722	PMT1721	SYNW2055		Predicted membrane protein
PMM1576	Pro1731	PMT1712	SYNW2046		Uncharacterized conserved protein	COG2170
PMM1583	Pro1739	PMT1704	SYNW2038		Uncharacterized membrane protein
PMM1585	Pro1741	PMT1702	SYNW2035		Uncharacterized protein
PMM1586	Pro1742	PMT1701	SYNW2034		Lipid A disaccharide synthetase related enzyme	COG4370
PMM1587	Pro1743	PMT1693	SYNW2032		Zn ribbon-like protein
PMM1588	Pro1744	PMT1692	SYNW2030		Predicted protein
PMM1597	Pro1753	PMT1938	SYNW0162		Uncharacterized conserved protein	COG3395
PMM1602	Pro1761	PMT1948	SYNW0153		Predicted protein
PMM1604	Pro1763	PMT1950	SYNW0150		Uncharacterized protein
PMM1612	Pro1772	PMT0159	SYNW0138		Predicted membrane protein
PMM1617	Pro1778	PMT0148	SYNW0128		Predicted protein
PMM1620	Pro1781	PMT0144	SYNW0124		Membrane protein, similar to rod shape-determining protein
PMM1624	Pro1785	PMT0140	SYNW0120		dedA Uncharacterized DedA family conserved membrane protein	COG0586
PMM1633	Pro1795	PMT0122	SYNW0096		Predicted protein
PMM1650	Pro1810	PMT0069	SYNW0076		cyanobacteria-specific enzyme from dihydropteroate synthase family
PMM1663	Pro1823	PMT0054	SYNW0056		TPR-repeat protein	COG0457
PMM1667	Pro1828	PMT2168	SYNW2373		Predicted protein
PMM3837n	Pro1838	PMT2181	SYNW2386		Predicted protein
PMM1678	Pro1840	PMT2183	SYNW2388		Predicted membrane protein
PMM1680	Pro1842	PMT2185	SYNW3644n		Predicted protein
PMM1681	Pro1843	PMT2186	SYNW2392		Uncharacterized conserved membrane protein	COG0398
PMM0654	Pro1873	PMT2258	SYNW2510		Uncharacterized membrane protein
PMM1708	Pro1877	PMT2263	SYNW2515		Uncharacterized protein
PMM1710	Pro1879	PMT2266	SYNW2517		Predicted protein
PMM1715	Pro1884	PMT2273	SYNW2525		Uncharacterized membrane protein
General function prediction only
MED4	SS120	MIT9313	WH8102	Gene name	Function (from annotation of Prochlorococcus SS120)	COG#
PMM0002	Pro0002	PMT0002	SYNW0002		RNA metabolism-related protein
PMM0006	Pro0006	PMT0006	SYNW0006		Secreted TPR repeats protein	COG0457
PMM0013	Pro0013	PMT0014	SYNW0014		RNA-binding protein, RRM domain	COG0724
PMM0019	Pro0019	PMT0024	SYNW0026		Predicted GTPase	COG1162
PMM0041	Pro0043	PMT2167	SYNW2371		Predicted flavoprotein	COG0431
PMM0058	Pro0072	PMT1585	SYNW0340		Protein implicated in RNA metabolism (PRC-barrel domain)
PMM0064	Pro0078	PMT1594	SYNW0330	hli5	High light inducible protein hli5
PMM0065	Pro0079	PMT1595	SYNW0329		ABC-type uncharacterized transport system permease and ATPase component	COG4178
PMM0089	Pro0105	PMT1635	SYNW2175	uup	ATPase components of ABC transporters	COG0488
PMM0093	Pro0110	PMT1640	SYNW2180	hli4	High light inducible protein hli4
PMM0120	Pro0140	PMT1973	SYNW2218		Predicted nucleoside-diphosphate sugar epimerase	COG1090
PMM0142	Pro0165	PMT2002	SYNW2255		RNA-binding protein, RRM domain	COG0724
PMM0148	Pro0171	PMT2008	SYNW2261		Conserved NnrU/NnuR ortholog membrane enzyme	COG4094
PMM0173	Pro0198	PMT2055	SYNW2301	fcbC	Predicted thioesterase	COG0824
PMM0182	Pro0207	PMT2065	SYNW2313		Predicted metal-dependent hydrolase	COG0319
PMM0185	Pro0210	PMT2068	SYNW2316		Inactivated Zn-dependent hydrolase of the beta-lactamase fold	COG2220
PMM0189	Pro0214	PMT2074	SYNW2322	thdF	Predicted GTPase	COG0486
PMM0192	Pro0218	PMT2110	SYNW2325		ATPase components of various ABC-type transport systems	COG1123
PMM0194	Pro0220	PMT2108	SYNW2327		Predicted GTPase	COG1161
PMM0209	Pro0236	PMT2082	SYNW2349	aarF	Predicted protein kinase	COG0661
PMM0218	Pro0246	PMT1544	SYNW1928	obg	Predicted GTPase	COG0536
PMM0240	Pro0270	PMT1820	SYNW0285		Predicted SAM-dependent methyltransferase	COG0220
PMM0257	Pro0289	PMT1845	SYNW0261		CinA ortholog, predicted molybdopterin binding domain	COG1058
PMM0261	Pro0293	PMT1851	SYNW0255	mviN	Uncharacterized membrane protein	COG0728
PMM0262	Pro0294	PMT1852	SYNW0254	sfsA	DNA-binding protein, stimulates sugar fermentation	COG1489
PMM0267	Pro0299	PMT1858	SYNW0248		Predicted esterase	COG0400
PMM0273	Pro0305	PMT1865	SYNW0240	mviM	Predicted dehydrogenase	COG0673
PMM0274	Pro0306	PMT1866	SYNW0239	tlyC	Conserved membrane protein containing two CBS domains	COG1253
PMM0276	Pro0308	PMT1869	SYNW0237	gcvT	Aminomethyl transferase related to glycine cleavage protein T	COG0354
PMM0277	Pro0309	PMT1870	SYNW0236		Predicted DNA repair enzyme, contains HhH domain and nuclease of RecB family	COG2251
PMM1012	Pro0358	PMT1662	SYNW1978	fcbC	Predicted thioesterase	COG0824
PMM0323	Pro0365	PMT1651	SYNW1969		HD superfamily phosphohydrolase	COG1078
PMM1370	Pro0376	PMT0017	SYNW0017		Predicted flavoprotein	COG2081
PMM0391	Pro0388	PMT0203	SYNW0657		Predicted GTPase	COG1160
PMM0394	Pro0391	PMT0206	SYNW0660		Predicted enzyme with a TIM-barrel fold	COG0325
PMM0441	Pro0437	PMT1348	SYNW1867		Predicted oxidoreductase, aldo/keto reductase family	COG1453
PMM0471	Pro0469	PMT1314	SYNW1833	hli9	High light inducible protein hli9
PMM0479	Pro0477	PMT1302	SYNW1819	pta	BioD-like N-terminal domain of phosphotransacetylase	COG0857
PMM0490	Pro0489	PMT1284	SYNW1795		Putative GTPase, G3E family	COG0523
PMM0516	Pro0516	PMT1251	SYNW1762		Predicted metal-dependent membrane protease	COG1266
PMM0531	Pro0531	PMT1232	SYNW1739		Creatinine amidohydrolase related enzyme	COG1402
PMM0533	Pro0533	PMT1230	SYNW1737		Predicted dehydrogenase	COG5322
PMM0538	Pro0539	PMT1225	SYNW1732	spoIVFB	Metal dependent membrane associated protease, S2P family	COG1994
PMM0559	Pro0561	PMT1194	SYNW1543	gloB	Metallo-beta-lactamase superfamily hydrolase	COG0491
PMM0959	Pro0730	PMT0758	SYNW1209		Phosphoribulokinase/uridine kinase family enzyme	COG4240
PMM0927	Pro0770	PMT0603	SYNW1064	perM	Uncharacterized conserved membrane protein	COG0628
PMM0925	Pro0772	PMT0605	SYNW1066		Predicted ATPase	COG2603
PMM0638	Pro0795	PMT0862	SYNW0862		Fe-S oxidoreductases of moaA/nifB/pqqE family	COG0535
PMM0745	Pro0817	PMT0592	SYNW1082	pqqL	Zn-dependent peptidase	COG0612
PMM0746	Pro0818	PMT0591	SYNW1083	pqqL	Zn-dependent peptidase	COG0612
PMM0764	Pro0836	PMT0572	SYNW1112		Unclassified ABC-type transport system ATPase component	COG1137
PMM1386	Pro0837	PMT0571	SYNW1113		Unclassified ABC-type transport system permease	COG0795
PMM0778	Pro0851	PMT0556	SYNW1127		Putative GTPase, G3E family	COG0523
PMM0782	Pro0857	PMT0536	SYNW0790	mviM	Predicted dehydrogenase	COG0673
PMM0789	Pro0865	PMT0528	SYNW0781		Predicted hydrolase of the HAD superfamily	COG2179
PMM0799	Pro0875	PMT0512	SYNW0765		Protein containing glutaredoxin domain and PD1-like DNA-binding domain	COG0278
PMM0828	Pro0900	PMT0818	SYNW0824		S4-like RNA-binding protein	COG2501
PMM0911	Pro0924	PMT0680	SYNW1297	mazG	Predicted MazG family pyrophosphatase	COG1694
PMM0883	Pro0953	PMT0723	SYNW1247		DIM6/NTAB family protein	COG1853
PMM0880	Pro0956	PMT0726	SYNW1242		PHP family metal-dependent phosphoesterase	COG0613
PMM0851	Pro0983	PMT0760	SYNW1207		Predicted phosphatase/phosphohexomutase of HAD family	COG0637
PMM0850	Pro0985	PMT0763	SYNW1205		Fe-S cluster protein	COG0727
PMM0844	Pro0992	PMT2196	SYNW1198	acsF	Mg-protoporphyrin IX monomethylester aerobic cyclization protein homolog
PMM0843	Pro0995	PMT0770	SYNW1197	tldD	Predicted Zn-dependent protease	COG0312
PMM0842	Pro0996	PMT0771	SYNW1196	pmbA	Predicted inactivated Zn-dependent protease	COG0312
PMM0914	Pro1031	PMT0594	SYNW1080	cioY	Uncharacterized BioY family conserved membrane protein	COG1268
PMM0916	Pro1033	PMT0597	SYNW1078		Membrane associated GTPase	COG1100
PMM0615	Pro1045	PMT0395	SYNW1008		Nitrilase homolog	COG0388
PMM0612	Pro1049	PMT0399	SYNW1004		SAM-dependent methyltransferase	COG4121
PMM0600	Pro1061	PMT0420	SYNW1471		Membrane associated GTPase	COG1100
PMM0592	Pro1069	PMT0434	SYNW1484	lipA	Probable alpha/beta superfamily lipase	COG1075
PMM0585	Pro1077	PMT0442	SYNW1492		Alpha/beta superfamily hydrolase	COG2936
PMM1094	Pro1101	PMT1055	SYNW0932		Rhodanese family sulfur transferase	COG1054
PMM1089	Pro1106	PMT1060	SYNW0937	rimI	Acetyltransferase, GNAT family	COG0456
PMM1086	Pro1109	PMT1063	SYNW0940		Alpha/beta superfamily hydrolase	COG0596
PMM1083	Pro1113	PMT1067	SYNW0945	aarF	Predicted protein kinase	COG0661
PMM1068	Pro1131	PMT1111	SYNW0739		Predicted membrane-associated HD superfamily hydrolase	COG1480
PMM1052	Pro1149	PMT1142	SYNW0712	sufE	SufE protein	COG2166
PMM1047	Pro1154	PMT1147	SYNW0707		Predicted serine peptidase (alpha/beta hydrolase superfamily) fused to N-terminal uncharacterized domain specific to cyanobacteria	COG4188
PMM1001	Pro1187	PMT1386	SYNW2402		Inactivated Zn-dependent hydrolase of the beta-lactamase fold	COG2220
PMM1376	Pro1197	PMT1081	SYNW0923		RNA-binding protein, RRM domain	COG0724
PMM1175	Pro1201	PMT1437	SYNW0845		Predicted permease	COG0679
PMM1144	Pro1238	PMT1163	SYNW0695		Alpha/beta superfamily hydrolase	COG0429
PMM1153	Pro1250	PMT1175	SYNW0681	mhpC	Alpha/beta superfamily hydrolase	COG0596
PMM1193	Pro1309	PMT1379	SYNW1899		Tetrapyrrole methylase family protein	COG0313
PMM1271	Pro1345	PMT0366	SYNW1601	surE	Predicted acid phosphatase	COG0496
PMM1278	Pro1352	PMT0358	SYNW1608		Circadian phase modifier CpmA homolog	COG1691
PMM1281	Pro1355	PMT0355	SYNW1613	era	GTPase, Era homolog	COG1159
PMM1283	Pro1357	PMT0352	SYNW1615		Uncharacterized conserved membrane protein	COG0670
PMM1312	Pro1386	PMT0316	SYNW1647		Conserved membrane protein, contains PIN domain	COG4956
PMM1349	Pro1430	PMT1426	SYNW0538	elaC	Metallo-beta-lactamase superfamily enzyme	COG1234
PMM1356	Pro1438	PMT1433	SYNW0531		RNA-binding protein, contains S4-like domain	COG2302
PMM0033	Pro1480	PMT0039	SYNW0041	abrB	Uncharacterized AbrB family conserved membrane protein	COG3180
PMM1526	Pro1594	PMT1455	SYNW0509	gph	Predicted HAD superfamily phosphatase	COG0546
PMM1443	Pro1596	PMT1458	SYNW0505	tlyC	Membrane associated SBC domains	COG1253
PMM1444	Pro1597	PMT1459	SYNW0504		Membrane associated GTPase	COG1100
PMM1461	Pro1614	PMT1478	SYNW0463		GTP cyclohydrolase I family enzyme	COG0780
PMM1470	Pro1624	PMT1490	SYNW0632		SAM dependent methyltransferase	COG0500
PMM1476	Pro1630	PMT1497	SYNW0625		Predicted oxidoreductase	COG1453
PMM1481	Pro1636	PMT1503	SYNW0617		Predicted Fe-S-cluster redox enzyme	COG0820
PMM1482	Pro1637	PMT1504	SYNW0616	hli2	High light inducible protein hli2
PMM0352	Pro1653	PMT1793	SYNW2149		Metal-dependent membrane protease	COG1266
PMM1505	Pro1661	PMT1785	SYNW2141		ubiE/COQ5 family methyltransferase	COG0500
PMM1506	Pro1662	PMT1784	SYNW2140		Uncharacterized protein	COG2802
PMM1561	Pro1715	PMT1728	SYNW2063		HAD superfamily hydrolase
PMM1571	Pro1726	PMT1717	SYNW2051		ATP-utilizing enzyme, PP-loop superfamily	COG1606
PMM1574	Pro1729	PMT1714	SYNW2048		GNAT family acetyltransferase	COG0454
PMM1599	Pro1757	PMT1943	SYNW0159	mhpC	Alpha/beta superfamily hydrolase	COG0596
PMM1614	Pro1774	PMT0157	SYNW0136		Secreted TPR repeats protein	COG0457
PMM1626	Pro1787	PMT0137	SYNW0118		Uncharacterized P-loop hydrolase	COG0802
PMM1628	Pro1790	PMT0128	SYNW0105	mhpC	Predicted hydrolase	COG0596
PMM1652	Pro1812	PMT0066	SYNW0068		Metallo-beta-lactamase superfamily hydrolase	COG0595
PMM3842n	Pro1825	PMT0051	SYNW0053	hli14	HLIP family protein
PMM1684	Pro1847	PMT2211	SYNW2418		Predicted pyrophosphatase	COG1694
PMM1691	Pro1855	PMT2222	SYNW2431		Predicted PP-loop superfamily ATPase	COG0603
PMM1714	Pro1883	PMT2272	SYNW2524	aarF	Predicted protein kinase	COG0661
Inorganic ion transport and metabolism
MED4	SS120	MIT9313	WH8102	Gene name	Function (from annotation of Prochlorococcus SS120)	COG#
PMM0083	Pro0097	PMT1627	SYNW2167	citT	Di/tricarboxylate transporter	COG0471
PMM0084	Pro0098	PMT1628	SYNW2168	trkG	Trk-type K+ transport system, membrane component	COG0168
PMM0085	Pro0099	PMT1629	SYNW2169	trkA	K+ transport system, NAD-binding component	COG0569
PMM0125	Pro0145	PMT1987	SYNW2234	cbiO	ABC-type cobalt transport system ATPase component	COG1122
PMM0131	Pro0153	PMT1991	SYNW2239	zntA	Cation transport ATPase	COG2217
PMM0163	Pro0187	PMT0628	SYNW2278	pspE	Rhodanese-related sulfurtransferase	COG0607
PMM0166	Pro0190	PMT2029	SYNW2283	cysC	Adenylylsulfate kinase	COG0529
PMM0214	Pro0242	PMT1214	SYNW1936	SUL1	Sulfate permease	COG0659
PMM0227	Pro0256	PMT1799	SYNW0304	MET3	Sulfate adenylyltransferase	COG2046
PMM0263	Pro0295	PMT1853	SYNW0253		amtB Ammonia permease	COG0004
PMM0392	Pro0389	PMT0204	SYNW0658	cbiQ	ABC-type cobalt transport system permease component	COG0619
PMM0472	Pro0470	PMT1309	SYNW1827	nhaP	NhaP-type Na+/H+ or K+/H+ antiporter	COG0025
PMM0489	Pro0488	PMT1287	SYNW1798	thiP	ABC-type Fe3+ transport system permease component	COG1178
PMM0504	Pro0504	PMT1263	SYNW1775	cutA	Uncharacterized protein	COG1324
PMM0512	Pro0511	PMT1256	SYNW1767	arsC	Arsenate reductase related protein	COG1393
PMM0568	Pro0570	PMT0469	SYNW1525	ECM27	Ca2+/Na+ antiporter	COG0530
PMM0570	Pro0572	PMT0467	SYNW1521	ictA	Inorganic carbon transport protein, IctA
PMM0725	Pro0596	PMT0700	SYNW1272	pstB	ABC-type phosphate transport system ATPase component	COG1117
PMM0724	Pro0597	PMT0701	SYNW1271	pstA	ABC-type phosphate transport system permease component	COG0581
PMM0723	Pro0598	PMT0702	SYNW1270	pstC	ABC-type phosphate transport system permease component	COG0573
PMM0637	Pro0794	PMT0858	SYNW0865	fur	Fe2+/Zn2+ uptake regulation protein	COG0735
PMM0644	Pro0804	PMT0899	SYNW0839	SUL1	Sulfate permease	COG0659
PMM0758	Pro0830	PMT0579	SYNW1095	sir	Ferredoxin-sulfite reductase	COG0155
PMM0807	Pro0888	PMT0658	SYNW1335	modF	ABC-type molybdenum transport system ATPase component	COG1119
PMM0673	Pro1019	PMT0780	SYNW1170	phnD	ABC-type phosphate/phosphonate transport system periplasmic component	COG3221
PMM0672	Pro1020	PMT0781	SYNW1169	phnE	ABC-type phosphate/phosphonate transport system ATPase component	COG3638
PMM0671	Pro1021	PMT0782	SYNW1168	phnC	ABC-type phosphate/phosphonate transport system permease component	COG3639
PMM0666	Pro1026	PMT0788	SYNW1154	cbiO	ABC-type cobalt transport system ATPase component	COG1122
PMM0603	Pro1058	PMT0416	SYNW1337	znuB	ABC-type Mn2+/Zn2+ transport system permease components	COG1108
PMM0602	Pro1059	PMT0417	SYNW1340	znuC	ABC-type Mn2+/Zn2+ transport system ATPase component	COG1121
PMM0601	Pro1060	PMT0418	SYNW1341	znuA	ABC-type Mn2+/Zn2+ transport system periplasmic component	COG0803
PMM1075	Pro1123	PMT1101	SYNW0751	petH	Ferredoxin-NADP oxidoreductase, PetH	COG0369
PMM1010	Pro1180	PMT1672	SYNW1990	hugZ	Putative heme iron utilization protein	COG0748
PMM0704	Pro1227	PMT1332	SYNW1851	kch	Kef-type K+ transport system predicted NAD-binding component	COG1226
PMM1164	Pro1272	PMT0287	SYNW1797	afuA	ABC-type Fe3+ transport system periplasmic component	COG1840
PMM1192	Pro1308	PMT1378	SYNW1898	cysQ	3'-Phosphoadenosine 5'-phosphosulfate 3'-phosphatase	COG1218
PMM1294	Pro1368	PMT0340	SYNW1626		Nickel-containing superoxide dismutase
PMM1029	Pro1501	PMT2201	SYNW0969	znuB	ABC-type Mn2+/Zn2+ transport system permease components	COG1108
PMM1030	Pro1502	PMT2208	SYNW2401	fur	Fe2+/Zn2+ uptake regulation protein	COG0735
PMM1031	Pro1503	PMT2202	SYNW0970	znuC	ABC-type Mn/Zn transport system ATPase component	COG1121
PMM1032	Pro1504	PMT2203	SYNW0971	lraI	ABC-type metal ion transport system periplasmic component	COG0803
PMM1594	Pro1750	PMT1685	SYNW0171	ho1	Heme oxygenase	COG5398
PMM1600	Pro1758	PMT1944	SYNW0157	kefB	Kef-type K+ transport system	COG0475
PMM1630	Pro1792	PMT0126	SYNW0101	mgtE	Mg/Co/Ni transporter MgtE, contains CBS domain	COG2239
PMM1670	Pro1831	PMT2171	SYNW2376	PLP-dependent enzyme		COG4100
PMM1696	Pro1862	PMT2245	SYNW2495	ppk	Polyphosphate kinase	COG0855
PMM1701	Pro1867	PMT2250	SYNW2501	eriC	Chloride channel protein EriC	COG0038
Intracellular trafficking and secretiony
MED4	SS120	MIT9313	WH8102	Gene name	Function (from annotation of Prochlorococcus SS120)	COG#
PMM0010	Pro0010	PMT0011	SYNW0011	ftsY	Signal recognition particle GTPase, FtsY	COG0552
PMM0206	Pro0232	PMT2086	SYNW2345	secE	Preprotein translocase subunit SecE	COG0690
PMM0464	Pro0462	PMT1320	SYNW1839	tatC	Sec-independent protein secretion pathway component TatC	COG0805
PMM0513	Pro0513	PMT1254	SYNW1765	lepB	Signal peptidase I	COG0681
PMM0929	Pro0767	PMT0617	SYNW1056	secD	Preprotein translocase subunit SecD	COG0342
PMM0928	Pro0768	PMT0616	SYNW1057	secF	Preprotein translocase subunit SecF	COG0341
PMM0606	Pro1055	PMT0407	SYNW0996	lepB	Signal peptidase I	COG0681
PMM1186	Pro1302	PMT1371	SYNW1890	yidC	Preprotein translocase subunit YidC	COG0706
PMM1286	Pro1360	PMT0349	SYNW1618	ffh	Signal recognition particle GTPase	COG0541
PMM1295	Pro1369	PMT0339	SYNW1627		Signal peptidase I	COG0681
PMM1435	Pro1588	PMT1447	SYNW0518	secG	Preprotein translocase subunit SecG	COG1314
PMM1540	Pro1694	PMT1750	SYNW2085	secY	Preprotein translocase subunit SecY	COG0201
PMM1639	Pro1801	PMT0083	SYNW0086	secA	Preprotein translocase subunit SecA	COG0653
Lipid transport and metabolism
MED4	SS120	MIT9313	WH8102	Gene name	Function (from annotation of Prochlorococcus SS120)	COG#
PMM0027	Pro0027	PMT0032	SYNW0034	accB	Biotin carboxyl carrier protein	COG0511
PMM0060	Pro0074	PMT1588	SYNW0336	accC	Biotin carboxylase	COG0439
PMM0135	Pro0157	PMT1995	SYNW2247	plsX	Fatty acid/phospholipid biosynthesis enzyme	COG0416
PMM0136	Pro0158	PMT1996	SYNW2248	fabH	3-oxoacyl-[acyl-carrier-protein] synthase III	COG0332
PMM0137	Pro0159	PMT1997	SYNW2249	fabD	(acyl-carrier-protein) S-malonyltransferase	COG0331
PMM0138	Pro0160	PMT1998	SYNW2250	plsC	1-acyl-sn-glycerol-3-phosphate acyltransferase	COG0204
PMM0143	Pro0166	PMT2003	SYNW2256	crtB	Phytoene synthase, CrtB	COG1562
PMM0144	Pro0167	PMT2004	SYNW2257	pds	Phytoene dehydrogenase, phytoene desaturase	COG3349
PMM0282	Pro0314	PMT1881	SYNW0225	fabI	Enoyl-[acyl-carrier-protein] reductase (NADH)	COG0623
PMM0402	Pro0399	PMT0215	SYNW0669	fAA1	Long-chain acyl-CoA synthetase	COG1022
PMM0454	Pro0453	PMT1330	SYNW1849	ispD	4-diphosphocytidyl-2-methyl-D-erithritolsynthase	COG1211
PMM0534	Pro0534	PMT1229	SYNW1736	accA	Acetyl-CoA carboxylase alpha subunit	COG0825
PMM0932	Pro0764	PMT0620	SYNW1053	ispE	4-diphosphocytidyl-2C-methyl-D-erythritol2-phosphate synthase	COG1947
PMM0784	Pro0859	PMT0534	SYNW0788	accD	Acetyl-CoA carboxylase beta subunit	COG0777
PMM0798	Pro0874	PMT0518	SYNW0771	pgsA	Phosphatidylglycerophosphate synthase	COG0558
PMM0676	Pro1015	PMT0777	SYNW1174	gcpE	deoxyxylulose pathway of isoprenoid biosynthesis-related protein	COG0821
PMM0619	Pro1041	PMT0389	SYNW1013	acs	Acyl-coenzyme A synthetase	COG0365
PMM1108	Pro1088	PMT1092	SYNW0909	plsC	1-acyl-sn-glycerol-3-phosphate acyltransferase	COG0204
PMM1092	Pro1103	PMT1057	SYNW0934	uppS	Undecaprenyl pyrophosphate synthase	COG0020
PMM1085	Pro1111	PMT1065	SYNW0942	cdsA	CDP-diglyceride synthetase	COG0575
PMM1378	Pro1208	PMT0797	SYNW1696	desA	Fatty acid desaturase	COG3239
PMM1382	Pro1214	PMT0249	SYNW0696	desA	Fatty acid desaturase	COG3239
PMM1142	Pro1236	PMT1161	SYNW0698	dxr	1-deoxy-D-xylulose 5-phosphate reducto isomerase	COG0743
PMM1336	Pro1417	PMT1411	SYNW0557	fabA	3-hydroxymyristoyl/3-hydroxydecanoyl-(acylcarrier protein) dehydratase	COG0764
PMM1698	Pro1864	PMT2247	SYNW2497	SEC59	Dolichol kinase	COG0170
Nucleotide transport and metabolism
MED4	SS120	MIT9313	WH8102	Gene name	Function (from annotation of Prochlorococcus SS120)	COG#
PMM0003	Pro0003	PMT0003	SYNW0003	purL	Phosphoribosylformylglycinamidine (FGAM) synthase	COG0046
PMM0004	Pro0004	PMT0004	SYNW0004	purF	Glutamine phosphoribosyl pyrophosphate amidotransferase	COG0034
PMM0037	Pro0038	PMT0045	SYNW0047	guaA	GMP synthase	COG0519
PMM0046	Pro0050	PMT2148	SYNW2358	ndk	Nucleoside diphosphate kinase	COG0105
PMM0130	Pro0152	PMT1990	SYNW2238	tmk	Thymidylate kinase	COG0125
PMM0167	Pro0191	PMT2038	SYNW2285	purE	Phosphoribosyl carboxyaminoimidazole (NCAIR) mutase	COG0041
PMM0199	Pro0225	PMT2094	SYNW2337	pyrD	Dihydroorotate dehydrogenase	COG0167
PMM0233	Pro0262	PMT1807	SYNW0296	pyrB	Aspartate carbamoyltransferase	COG0540
PMM0243	Pro0273	PMT1550	SYNW0279	THY1	Predicted alternative thymidylate synthase	COG1351
PMM0244	Pro0274	PMT1828	SYNW0278	dcd	Deoxycytidine deaminase	COG0717
PMM0266	Pro0298	PMT1857	SYNW0249	purH	AICAR transformylase/IMP cyclohydrolase PurH	COG0138
PMM0275	Pro0307	PMT1868	SYNW0238	pyrE	Orotate phosphoribosyltransferase	COG0461
PMM0279	Pro0311	PMT1872	SYNW0234		Xanthosine triphosphate pyrophosphatase	COG0127
PMM0301	Pro0332	PMT1900	SYNW1265	pnp	Purine nucleoside phosphorylase	COG0005
PMM0399	Pro0396	PMT0212	SYNW0666	deoC	Deoxyribose-phosphate aldolase	COG0274
PMM0506	Pro0506	PMT1261	SYNW1773	purA	Adenylosuccinate synthase	COG0104
PMM0514	Pro0514	PMT1253	SYNW1764	pyrC	Dihydroorotase	COG0044
PMM0522	Pro0522	PMT1244	SYNW1752	pyrH	Uridylate kinase	COG0528
PMM0548	Pro0549	PMT1207	SYNW1720		Xanthosine triphosphate pyrophosphatase	COG0127
PMM0569	Pro0571	PMT0468	SYNW1523	pyrC	Dihydroorotase	COG0418
PMM0661	Pro0815	PMT0793	SYNW1147		B-12 Dependent Ribonucleotide Reductase
PMM0776	Pro0849	PMT0558	SYNW1125	upp	Uracil phosphoribosyltransferase	COG0035
PMM0779	Pro0853	PMT0540	SYNW0794	purS	Phosphoribosylformylglycinamidine (FGAM) synthase, PurS component	COG1828
PMM0780	Pro0854	PMT0539	SYNW0793	purL	Phosphoribosylformylglycinamidine (FGAM) synthase, glutamine amidotransferase domain	COG0047
PMM0891	Pro0945	PMT0710	SYNW1261	purN	Folate-dependent phosphoribosyl glycinamide formyltransferase PurN	COG0299
PMM0874	Pro0961	PMT0732	SYNW1233		APA2 ATP adenylyltransferase	COG4360
PMM0683	Pro1008	PMT0669	SYNW1308	purK	Phosphoribosyl aminoimidazole carboxylase	COG0026
PMM1062	Pro1138	PMT1126	SYNW0725	guaB	IMP dehydrogenase/GMP reductase	COG0516
PMM1004	Pro1184	PMT2267	SYNW2519	purT	Formate-dependent phosphoribosyl glycinamide formyltransferase	COG0027
PMM1328	Pro1409	PMT1402	SYNW0571	pyrF	Orotidine-5'-phosphate decarboxylase	COG0284
PMM1339	Pro1420	PMT1414	SYNW0554	purC	Phosphoribosyl aminoimidazole succinocarboxamide synthase	COG0152
PMM1340	Pro1421	PMT1416	SYNW0552	purD	Phosphoribosyl amine-glycine ligase	COG0151
PMM1122	Pro1445	PMT0810	SYNW0814	apt	Adenine/guanine phosphoribosyltransferases	COG0503
PMM1433	Pro1586	PMT1445	SYNW0520	pyrR	Uracil phosphoribosyltransferase	COG2065
PMM1465	Pro1619	PMT1484	SYNW0405	purB	Adenylosuccinate lyase	COG0015
PMM1539	Pro1693	PMT1751	SYNW2086	adk	Adenylate kinase	COG0563
PMM1589	Pro1745	PMT1691	SYNW2029	purM	Phosphoribosylaminoimidazole (AIR) synthetase	COG0150
PMM1590	Pro1746	PMT1689	SYNW2027	cmk	Cytidylate kinase	COG0283
PMM1689	Pro1853	PMT2219	SYNW2428	pyrG	CTP synthase	COG0504
Posttranslational modifications, protein turnovers
MED4	SS120	MIT9313	WH8102	Gene name	Function (from annotation of Prochlorococcus SS120)	COG#
PMM0015	Pro0015	PMT0016	SYNW0016		Conserved domain	COG0229
PMM0016	Pro0016	PMT0021	SYNW0023	grpE	Molecular chaperone GrpE, heat shock protein	COG0576
PMM0017	Pro0017	PMT0022	SYNW0024	dnaJ	DnaJ-class molecular chaperone	COG0484
PMM0018	Pro0018	PMT0023	SYNW0025	sirA	Predicted redox protein	COG0425
PMM0025	Pro0025	PMT0030	SYNW0032	ppiB	Peptidyl-prolyl cis-trans isomerase	COG0652
PMM1123	Pro0055	PMT0232	SYNW2127	hupE	Hydrogenase accessory membrane protein	COG2370
PMM0071	Pro0084	PMT1604	SYNW0321	sufB	ABC-type transport system involved in Fe-S cluster assembly permease component	COG0719
PMM0072	Pro0085	PMT1605	SYNW0320	sufC	ABC-type transport system involved in Fe-S cluster assembly ATPase component	COG0396
PMM0073	Pro0086	PMT1606	SYNW0319	sufB	ABC-type transport system involved in Fe-S cluster assembly permease component	COG0719
PMM0079	Pro0093	PMT1622	SYNW2162	ccp	Peroxiredoxin	COG1225
PMM0090	Pro0106	PMT1636	SYNW2176	degQ	Periplasmic trypsin-like serine protease	COG0265
PMM0110	Pro0130	PMT1961	SYNW2205	gst	Glutathione S-transferase zeta class	COG0625
PMM0122	Pro0142	PMT1977	SYNW2221	cbpA	DnaJ-class molecular chaperone	COG2214
PMM0139	Pro0162	PMT1999	SYNW2252		Inactive similar to metal-dependent protease	COG1214
PMM0179	Pro0204	PMT2062	SYNW2310	grxC	Glutaredoxin	COG0695
PMM0221	Pro0250	PMT1538	SYNW1923	ECM4	Predicted glutathione S-transferase	COG0435
PMM0226	Pro0255	PMT1798	SYNW0305	ftsH	Cell division protein FtsH	COG0465
PMM0418	Pro0417	PMT0254	SYNW1687		Thioredoxin family protein	COG0694
PMM0447	Pro0443	PMT1340	SYNW1860	ctaA	Uncharacterized membrane protein	COG1612
PMM0448	Pro0444	PMT1339	SYNW1859	cyoE	Polyprenyltransferase (cytochrome oxidase assembly factor)	COG0109
PMM0452	Pro0448	PMT1334	SYNW1854	groL	Chaperonin GroEL, HSP60 family	COG0459
PMM0470	Pro0468	PMT1315	SYNW1834	QRI7	Metal-dependent proteases with possible chaperone activity	COG0533
PMM0482	Pro0481	PMT0908	SYNW1909	hflC	Membrane protease subunits	COG0330
PMM0566	Pro0568	PMT0471	SYNW1534	gst	Glutaredoxin-like domain (related to GSH-dependent dehydroascorbate reductase) fused to phycoerythrin related domain	COG0625
PMM0955	Pro0740	PMT0492	SYNW1021	msrA	Peptide methionine sulfoxide reductase	COG0225
PMM0630	Pro0786	PMT2104	SYNW0931	gst	Glutathione S-transferase omega class	COG0625
PMM0765	Pro0838	PMT0570	SYNW1114	ccmC	ABC-type transport system involved in cytochrome c biogenesis permease component	COG0755
PMM0743	Pro0921	PMT0677	SYNW1300	ftsH	Cell division protein FtsH	COG0465
PMM0903	Pro0932	PMT1012	SYNW1280	ccp	Peroxiredoxin	COG1225
PMM0901	Pro0934	PMT0696	SYNW1278	htpG	HSP90 family molecular chaperone	COG0326
PMM0897	Pro0938	PMT0703	SYNW1269	dnaK	Molecular chaperone, DnaK	COG0443
PMM0896	Pro0939	PMT0704	SYNW1268	cbpA	DnaJ-class molecular chaperone	COG2214
PMM0894	Pro0942	PMT0707	SYNW1264	ppiB	Peptidyl-prolyl cis-trans isomerase	COG0652
PMM0873	Pro0963	PMT0736	SYNW1230		cyanobacteria-specific chaperone containing DNAJ domain	Pro0963
PMM0856	Pro0978	PMT0754	SYNW1213	ahpC	Peroxiredoxin, AhpC/TSA family	COG0450
PMM0854	Pro0980	PMT0756	SYNW1211	ftsH	Cell division protein FtsH	COG0465
PMM0580	Pro1082	PMT0449	SYNW1503	clpA	ATPase with chaperone activity ATP-binding subunit	COG0542
PMM1111	Pro1085	PMT1095	SYNW0906		Glutaredoxin-related protein	COG0278
PMM1104	Pro1091	PMT1088	SYNW0650	STE14	S-isoprenyl cysteine O-methyltransferase related enzyme	COG2020
PMM1088	Pro1107	PMT1061	SYNW0938	clpA	ATPase with chaperone activity ATP-binding subunit	COG0542
PMM1006	Pro1221	PMT0125	SYNW0099	ctuE	Glutathione peroxidase	COG0386
PMM1155	Pro1252	PMT1177	SYNW0679	ppiB	Peptidyl-prolyl cis-trans isomerase	COG0652
PMM1187	Pro1303	PMT1373	SYNW1892	spoVK	ATPase of the AAA+ family	COG0464
PMM1264	Pro1338	PMT0378	SYNW1587	ftsH	Cell division protein FtsH	COG0465
PMM1293	Pro1367	PMT0341	SYNW1625	fkpA	FKBP-type peptidyl-prolyl cis-trans isomerase	COG0545
PMM1333	Pro1414	PMT1408	SYNW0560	msrA	Peptide methionine sulfoxide reductase	COG0225
PMM1432	Pro1585	PMT1444	SYNW0523	dnaK	Molecular chaperone DnaK	COG0443
PMM1436	Pro1589	PMT1449	SYNW0514	groL	Chaperonin GroEL	COG0459
PMM1437	Pro1590	PMT1450	SYNW0513	groS	Co-chaperonin GroES	COG0234
PMM1459	Pro1612	PMT1476	SYNW0472	ccdA	Cytochrome c biogenesis protein	COG0785
PMM1460	Pro1613	PMT1477	SYNW0471	resB	ResB-like protein required for cytochrome c biosynthesis	COG1333
PMM1474	Pro1628	PMT1495	SYNW0627	cbpA	DnaJ-class molecular chaperone	COG2214
PMM1490	Pro1645	PMT1512	SYNW0608	degQ	Trypsin-like serine protease	COG0265
PMM1616	Pro1776	PMT0155	SYNW0134	smpB	tmRNA-binding protein	COG0691
PMM1655	Pro1815	PMT0063	SYNW0065	tig	FKBP-type peptidyl-prolyl cis-trans isomerase	COG0544
PMM1657	Pro1817	PMT0061	SYNW0063	clpX	ATP-dependent protease Clp ATPase subunit	COG1219
PMM1677	Pro1839	PMT2182	SYNW2387	nrdG	Predicted metal-dependent protease fused to Zn ribbon domain	Pro1839
PMM1690	Pro1854	PMT2220	SYNW2429		Radical activating enzyme	COG0602
PMM1704	Pro1871	PMT2255	SYNW2508	dnaK	Molecular chaperone, DnaK	COG0443
Replication, recombination and repair
MED4	SS120	MIT9313	WH8102	Gene name	Function (from annotation of Prochlorococcus SS120)	COG#
PMM0001	Pro0001	PMT0001	SYNW0001	dnaN	DNA polymerase III beta subunit	COG0592
PMM0005	Pro0005	PMT0005	SYNW0005	gyrA	Type IIA topoisomerase, A subunit, ParC	COG0188
PMM0053	Pro0065	PMT1578	SYNW0346		Predicted N6-adenine-specific DNA methylase	COG0116
PMM0077	Pro0091	PMT1618	SYNW2158	mGS1	ATPase	COG2256
PMM0129	Pro0151	PMT1989	SYNW2237		holB ATPase involved in DNA replication	COG0470
PMM0133	Pro0155	PMT1993	SYNW2245	sms	DNA repair protein sms, radA homolog, contains ATPase and Zn-ribbon domains	COG1066
PMM0200	Pro0226	PMT2093	SYNW2338		rnhA Ribonuclease HI	COG0328
PMM0217	Pro0245	PMT1546	SYNW1931		Mismatch repair ATPase (MutS family)	COG1193
PMM0234	Pro0263	PMT1808	SYNW0295	mpg	3-methyladenine DNA glycosylase	COG2094
PMM0304	Pro0335	PMT1917	SYNW0181	uvrD	Superfamily I DNA/RNA helicase	COG0210
PMM0328	Pro0370	PMT0186	SYNW1961	nei	Formamidopyrimidine-DNA glycosylase	COG0266
PMM0398	Pro0395	PMT0211	SYNW0665	recO	Recombinational DNA repair protein RecO	COG1381
PMM0436	Pro0432	PMT1353	SYNW1872	topA	Topoisomerase IA	COG0550
PMM0484	Pro0483	PMT1294	SYNW1807	xthA	Exonuclease III	COG0708
PMM0497	Pro0497	PMT1271	SYNW1782	priA	Primosomal protein N'(replication factor Y) -superfamily II helicase	COG1198
PMM0502	Pro0502	PMT1265	SYNW1777	ssb	Single-stranded DNA-binding protein	COG0629
PMM0524	Pro0524	PMT1241	SYNW1748		XisA-like site specific recombinase from phage integrase family
PMM0565	Pro0567	PMT1187	SYNW1536	dnaA	ATPase	COG0593
PMM0945	Pro0751	PMT0647	SYNW1032	dnaE	DNA polymerase III alpha subunit	COG0587
PMM0942	Pro0754	PMT0644	SYNW1035	ruvA	Holliday junction resolvasome DNA-binding subunit	COG0632
PMM0939	Pro0757	PMT0641	SYNW1038	dnaG	DNA primase	COG0358
PMM0937	Pro0759	PMT0638	SYNW1043	dinP	Nucleotidyltransferase/DNA polymerase	COG0389
PMM0621	Pro0777	PMT0386	SYNW1016	dnaQ	DNA polymerase III epsilon subunit	COG0847
PMM0791	Pro0867	PMT0526	SYNW0779		Predicted endonuclease	COG0816
PMM0802	Pro0880	PMT0504	SYNW1342	nth	Endonuclease III	COG0177
PMM0882	Pro0954	PMT0724	SYNW1246	uvrC	Nuclease subunit of the excinuclease complex	COG0322
PMM0675	Pro1016	PMT0778	SYNW1173		Uracil-DNA glycosylase	COG1573
PMM1105	Pro1090	PMT1089	SYNW0914	recC	Exonuclease V gamma subunit	COG1330
PMM1103	Pro1092	PMT1086	SYNW0917	recB	ATP-dependent exoDNAse beta subunit	COG1074
PMM1102	Pro1093	PMT1085	SYNW0918	recD	ATP-dependent exoDNAse alpha subunit	COG0507
PMM1097	Pro1098	PMT1077	SYNW0928	recR	Recombinational DNA repair protein	COG0353
PMM1063	Pro1137	PMT1124	SYNW0727	gyrA	DNA gyrase A subunit	COG0188
PMM1059	Pro1141	PMT1129	SYNW0722		N6-adenine-specific methylase	COG0742
PMM1054	Pro1147	PMT1136	SYNW0715	ruvC	Holliday junction resolvasome endonuclease subunit	COG0817
PMM1140	Pro1234	PMT1157	SYNW0702	polA	DNA polymerase I 3'-5' exonuclease and polymerase domains	COG0749
PMM1321	Pro1401	PMT1395	SYNW0587	himA	Bacterial nucleoid DNA-binding protein	COG0776
PMM1467	Pro1621	PMT1487	SYNW0636		Superfamily II RNA helicase	COG4581
PMM1486	Pro1641	PMT1508	SYNW0612	tatD	Mg-dependent DNase	COG0084
PMM1502	Pro1658	PMT1788	SYNW2144	rnhB	Ribonuclease HII	COG0164
PMM1562	Pro1716	PMT1727	SYNW2062	recA	RecA recombinase	COG0468
PMM1573	Pro1728	PMT1715	SYNW2049	recF	Recombinational DNA repair ATPase (RecF pathway)	COG1195
PMM1615	Pro1775	PMT0156	SYNW0135	ruvB	Holliday junction resolvasome helicase subunit	COG2255
PMM1623	Pro1784	PMT0141	SYNW0121	ssb	Single-stranded DNA-binding protein	COG0629
PMM1634	Pro1796	PMT0121	SYNW0095	gyrB	DNA gyrase B subunit	COG0187
PMM1645	Pro1805	PMT0079	SYNW0078	mutS	Mismatch repair ATPase	COG0249
PMM1647	Pro1807	PMT0074	SYNW0073	holA	DNA polymerase III delta subunit	COG1466
PMM1649	Pro1809	PMT0071	SYNW0077	uvrB	Helicase subunit of the DNA excision repair complex	COG0556
PMM1658	Pro1818	PMT0059	SYNW0061	dnaX	DNA polymerase III gamma/tau subunit	COG2812
PMM1674	Pro1835	PMT2176	SYNW2379	dnaB	Replicative DNA helicase	COG0305
PMM1712	Pro1881	PMT2270	SYNW2522	uvrA	Excinuclease ATPase subunit	COG0178
PMM1713	Pro1882	PMT2271	SYNW2523	recN	ATPase	COG0497
Secondary metabolites biosynthesis, transport and catabolism
MED4	SS120	MIT9313	WH8102	Gene name	Function (from annotation of Prochlorococcus SS120)	COG#
PMM0280	Pro0312	PMT1879	SYNW0227		Lignostilbene-alpha, beta-dioxygenase	COG3670
PMM0289	Pro0320	PMT1888	SYNW0212	ttg2C	ABC-type transport system involved in resistance to organic solvents periplasmic component	COG1463
PMM0290	Pro0321	PMT1889	SYNW0211	ttg2A	ABC-type transport system involved in resistance to organic solvents ATPase component	COG1127
PMM1115	Pro0584	PMT1051	SYNW0901		Phytoene dehydrogenase / carotenoid isomerase	COG1233
PMM1324	Pro1405	PMT1399	SYNW0582	ttg2B	ABC-type transport system involved in resistance to organic solvents permease component	COG0767
PMM1566	Pro1720	PMT1723	SYNW2057		Phytoene dehydrogenase/carotenoid isomerase	COG1233
Signal transduction mechanisms
MED4	SS120	MIT9313	WH8102	Gene name	Function (from annotation of Prochlorococcus SS120)	COG#
PMM0246	Pro0277	PMT1831	SYNW0275	ntcA	Global nitrogen regulator	COG0664
PMM0269	Pro0301	PMT1860	SYNW0246	caeS	Signal transduction histidine kinase	COG0642
PMM0923	Pro0774	PMT0607	SYNW1068	rsbW	Anti-sigma regulatory factor	COG2172
PMM0762	Pro0834	PMT0575	SYNW1109	typA	Predicted membrane GTPase	COG1217
PMM0795	Pro0871	PMT0522	SYNW0775	cheY	CheY-like domain containing protein	COG0784
PMM1110	Pro1086	PMT1094	SYNW0907	colA	BolA-like protein	COG0271
PMM1077	Pro1121	PMT1099	SYNW0753		Signal transduction histidine kinase	COG0642
PMM1284	Pro1358	PMT0351	SYNW1616	phoH	Phosphate starvation-inducible protein PhoH	COG1702
PMM1341	Pro1422	PMT1417	SYNW0551		Sensory protein	COG0642
PMM1579	Pro1734	PMT1709	SYNW2043		Signal transduction histidine kinase	COG0642
PMM1591	Pro1747	PMT1688	SYNW2026	wzb	Protein-tyrosine-phosphatase	COG0394
Transcription
MED4	SS120	MIT9313	WH8102	Gene name	Function (from annotation of Prochlorococcus SS120)	COG#
PMM0009	Pro0009	PMT0010	SYNW0010	nusB	Transcription termination factor, NusB	COG0781
PMM0080	Pro0094	PMT1623	SYNW2163		Predicted transcriptional regulator	COG1521
PMM0147	Pro0170	PMT2007	SYNW2260	rbcR	RuBisCO operon transcriptional regulator	COG0583
PMM0154	Pro0177	PMT2014	SYNW2268	csgD	Transcriptional regulator, contains HTH motif	COG2771
PMM0205	Pro0231	PMT2087	SYNW2344	nusG	Transcription antiterminator	COG0250
PMM0313	Pro0352	PMT1667	SYNW1984		Predicted Zn-ribbon and ATP-cone domain-containing transcriptional regulator	COG1327
PMM0466	Pro0464	PMT1319	SYNW1838		Predicted RNA-binding protein	COG1293
PMM0496	Pro0495	PMT1272	SYNW1783	rpoD	DNA-directed RNA polymerase sigma subunit (sigma70/sigma32)	COG0568
PMM0577	Pro0580	PMT0456	SYNW1509	rpoD	DNA-directed RNA polymerase sigma subunit (sigma70/sigma32)	COG0568
PMM0936	Pro0760	PMT0635	SYNW1044	umuD	UmuD ortholog, peptidase family S24	COG1974
PMM0909	Pro0926	PMT0683	SYNW1294		Predicted HTH domain transcriptional regulator	COG1386
PMM0868	Pro0969	PMT0741	SYNW1224	vacB	Exoribonuclease R/ribonuclease II	COG0557
PMM0847	Pro0988	PMT0766	SYNW1202	vacB	Exoribonuclease R	COG0557
PMM1289	Pro1363	PMT0346	SYNW1621	rpoD	DNA-directed RNA polymerase sigma subunit (sigma70/sigma32)	COG0568
PMM0714	Pro1578	PMT1001	SYNW0798	arsR	Transcriptional regulator	COG0640
PMM1431	Pro1584	PMT1442	SYNW0525	rpoZ	DNA-directed RNA polymerase subunit K/omega	COG1758
PMM1483	Pro1638	PMT1505	SYNW0615	rpoC	DNA-directed RNA polymerase beta' subunit/160 kD subunit	COG0086
PMM1484	Pro1639	PMT1506	SYNW0614	rpoC	DNA-directed RNA polymerase beta' subunit/160 kD subunit	COG0086
PMM1485	Pro1640	PMT1507	SYNW0613	rpoB	DNA-directed RNA polymerase beta subunit/140 kD subunit	COG0085
PMM1492	Pro1647	PMT1526	SYNW0600	nusA	Transcription elongation factor NusA	COG0195
PMM1493	Pro1648	PMT1527	SYNW0599		Predicted nucleic-acid-binding proteinimplicated in transcription termination	COG2740
PMM1535	Pro1689	PMT1755	SYNW2090	rpoA	DNA-directed RNA polymerase alpha subunit/40 kDsubunit	COG0202
PMM1603	Pro1762	PMT1949	SYNW0152	rnc	dsRNA-specific ribonuclease/ribonuclease III	COG0571
PMM1629	Pro1791	PMT0127	SYNW0102	rpoD	DNA-directed RNA polymerase sigma subunit (sigma70/sigma32)	COG0568
PMM1637	Pro1799	PMT0118	SYNW0091		cyanobacteria-specific GntR-like HTH domain containing transcriptional regulator	COG1725
PMM1697	Pro1863	PMT2246	SYNW2496	rpoD	DNA-directed RNA polymerase sigma subunit	COG0568
Translation
MED4	SS120	MIT9313	WH8102	Gene name	Function (from annotation of Prochlorococcus SS120)	COG#
PMM0014	Pro0014	PMT0015	SYNW0015		tRNA-dihydrouridine synthase	COG0042
PMM0026	Pro0026	PMT0031	SYNW0033	efp	Translation elongation factor P	COG0231
PMM0044	Pro0048	PMT2157	SYNW2360	alaS	Alanyl-tRNA synthetase	COG0013
PMM0048	Pro0052	PMT2139	SYNW2356	gatB	Asp-tRNAAsn/Glu-tRNA Gln amidotransferase B subunit (PET112 homolog)	COG0064
PMM0068	Pro0081	PMT1601	SYNW0324	def	N-formylmethionyl-tRNA deformylase	COG0242
PMM0102	Pro0121	PMT0175	SYNW2194	miaB	2-methylthioadenine synthetase	COG0621
PMM0112	Pro0132	PMT1963	SYNW2207	rbfA	Ribosome-binding factor A	COG0858
PMM0141	Pro0164	PMT2001	SYNW2254	pcnB	tRNA nucleotidyltransferase/poly(A) polymerase	COG0617
PMM0165	Pro0189	PMT2028	SYNW2282	SUI1	Translation initiation factor SUI1	COG0023
PMM0180	Pro0205	PMT2063	SYNW2311	prfB	Protein chain release factor B	COG1186
PMM0187	Pro0212	PMT2070	SYNW2319	argS	Arginyl-tRNA synthetase	COG0018
PMM0193	Pro0219	PMT2109	SYNW2326	rluA	23S RNA-specific pseudouridylate synthase	COG0564
PMM0201	Pro0227	PMT2091	SYNW2340	rplL	Ribosomal protein L7/L12	COG0222
PMM0202	Pro0228	PMT2090	SYNW2341	rplJ	Ribosomal protein L10	COG0244
PMM0203	Pro0229	PMT2089	SYNW2342	rplJ	Ribosomal protein L1	COG0081
PMM0204	Pro0230	PMT2088	SYNW2343	rplK	Ribosomal protein L11	COG0080
PMM0235	Pro0265	PMT1815	SYNW0292	gatC	Asp-tRNAAsn/Glu-tRNA Gln amidotransferase C subunit	COG0721
PMM0238	Pro0268	PMT1817	SYNW0289	ileS	Isoleucyl-tRNA synthetase	COG0060
PMM0250	Pro0281	PMT1835	SYNW0271	pth	Peptidyl-tRNA hydrolase	COG0193
PMM0271	Pro0303	PMT1862	SYNW0244	tgt	Queuine/archaeosine tRNA-ribosyltransferase	COG0343
PMM0303	Pro0334	PMT1910	SYNW0188	pcnB	tRNA nucleotidyltransferase/poly(A) polymerase	COG0617
PMM0312	Pro0351	PMT1668	SYNW1985	rpsA	Ribosomal protein S1	COG0539
PMM0318	Pro0359	PMT1660	SYNW1976	hemK	Methylase of polypeptide chain release factor	COG2890
PMM0319	Pro0360	PMT1659	SYNW1975	SUA5	Putative translation factor (SUA5)	COG0009
PMM0400	Pro0397	PMT0213	SYNW0667		Ribosome-associated protein Y	COG1544
PMM0406	Pro0402	PMT0223	SYNW0672	queA	S-adenosylmethionine:tRNA-ribosyltransferase-isomerase	COG0809
PMM0410	Pro0409	PMT0227	SYNW1694	rpsD	Ribosomal protein S4	COG0522
PMM0422	Pro0421	PMT0268	SYNW1681	spoU	rRNA methylase	COG0566
PMM0426	Pro0422	PMT0270	SYNW1679	sun	tRNA and rRNA cytosine-C5-methylase	COG0144
PMM0473	Pro0471	PMT1308	SYNW1826	gltX	Glutamyl/glutaminyl-tRNA synthetase	COG0008
PMM0475	Pro0473	PMT1306	SYNW1824	rplS	Ribosomal protein L19	COG0335
PMM0477	Pro0475	PMT1305	SYNW1822	map	Methionine aminopeptidase	COG0024
PMM0508	Pro0508	PMT1259	SYNW1771	proS	Prolyl-tRNA synthetase	COG0442
PMM0521	Pro0521	PMT1245	SYNW1753	frr	Ribosome recycling factor	COG0233
PMM0530	Pro0530	PMT1233	SYNW1740	rpsA	Ribosomal protein S1	COG0539
PMM0558	Pro0560	PMT1195	SYNW1545	tdcF	Putative translation initiation inhibitor	COG0251
PMM1116	Pro0585	PMT1049	SYNW0899	gid	NAD(FAD)-utilizing enzyme possibly	COG1206
PMM0987	Pro0590	PMT1022	SYNW1442	rpsU	Ribosomal protein S21	COG0828
PMM0948	Pro0748	PMT0650	SYNW1029	spoU	rRNA methylase	COG0566
PMM0946	Pro0750	PMT0648	SYNW1031	gatA	Asp-tRNAAsn/Glu-tRNA Gln amidotransferase A subunit	COG0154
PMM0943	Pro0753	PMT0645	SYNW1034	rpsO	Ribosomal protein S15	COG0184
PMM0933	Pro0763	PMT0621	SYNW1052	ksgA	Dimethyladenosine transferase	COG0030
PMM0623	Pro0779	PMT1905	SYNW0197	hisS	Histidyl-tRNA synthetase	COG0124
PMM0753	Pro0825	PMT0584	SYNW1090	rpsB	Ribosomal protein S2	COG0052
PMM0754	Pro0826	PMT0583	SYNW1091	tsf	Translation elongation factor Ts	COG0264
PMM0759	Pro0831	PMT0578	SYNW1096	glyS	Glycyl-tRNA synthetase beta subunit	COG0751
PMM0902	Pro0933	PMT0695	SYNW1279	rpmB	Ribosomal protein L28	COG0227
PMM0889	Pro0947	PMT0715	SYNW1255	leuS	Leucyl-tRNA synthetase	COG0495
PMM0871	Pro0966	PMT0738	SYNW1227	pheT	Phenylalanyl-tRNA synthetase beta subunit	COG0072
PMM0870	Pro0967	PMT0739	SYNW1226	rpmG	Ribosomal protein L33	COG0267
PMM0869	Pro0968	PMT0740	SYNW1225	rpsR	Ribosomal protein S18	COG0238
PMM0867	Pro0970	PMT0743	SYNW1222	metG	Methionyl-tRNA synthetase	COG0143
PMM0862	Pro0975	PMT0750	SYNW1215	cspR	Predicted rRNA methylase	COG0219
PMM0853	Pro0981	PMT0757	SYNW1210	rpmF	Ribosomal protein L32	COG0333
PMM0841	Pro0997	PMT0772	SYNW1195	fmt	Methionyl-tRNA formyltransferase	COG0223
PMM0663	Pro1029	PMT0791	SYNW1149	prfC	Peptide chain release factor RF-3	COG4108
PMM0598	Pro1063	PMT0422	SYNW1475	trpS	Tryptophanyl-tRNA synthetase	COG0180
PMM0597	Pro1064	PMT0424	SYNW1478	thrS	Threonyl-tRNA synthetase	COG0441
PMM0658	Pro1114	PMT1069	SYNW0949	rsuA	16S rRNA pseudouridylate synthase	COG1187
PMM1056	Pro1144	PMT1132	SYNW0719	lasT	rRNA methylase	COG0565
PMM0349	Pro1225	PMT2212	SYNW2420	prfB	Protein chain release factor B	COG1186
PMM1138	Pro1232	PMT1155	SYNW0704		Predicted GTPase, probable translation factor	COG0012
PMM1141	Pro1235	PMT1159	SYNW0701	cysS	Cysteinyl-tRNA synthetase	COG0215
PMM1151	Pro1246	PMT1169	SYNW0686	infA	Translation initiation factor 1 (IF-1)	COG0361
PMM1165	Pro1268	PMT0283	SYNW1671	glyQ	Glycyl-tRNA synthetase, alpha subunit	COG0752
PMM1183	Pro1299	PMT1368	SYNW1887	citE	Ribosomal protein L34	COG0230
PMM1184	Pro1300	PMT1369	SYNW1888	rnpA	RNAse P protein component	COG0594
PMM1188	Pro1304	PMT1374	SYNW1894	serS	Seryl-tRNA synthetase	COG0172
PMM1190	Pro1306	PMT1376	SYNW1896	rpsN	Ribosomal protein S14	COG0199
PMM1191	Pro1307	PMT1377	SYNW1897	pnp	Ribonuclease PH	COG1185
PMM1270	Pro1344	PMT0367	SYNW1600	pheS	Phenylalanyl-tRNA synthetase alpha subunit	COG0016
PMM1285	Pro1359	PMT0350	SYNW1617	rpsP	Ribosomal protein S16	COG0228
PMM1291	Pro1365	PMT0344	SYNW1622	trmU	Predicted tRNA (5-methylaminomethyl-2-thiouridylate) methyltransferase	COG0482
PMM1299	Pro1373	PMT0334	SYNW1631	spoU	rRNA methylase	COG0566
PMM1305	Pro1379	PMT0323	SYNW1640	miaB	2-methylthioadenine synthetase	COG0621
PMM1329	Pro1410	PMT1403	SYNW0568	tyrS	Tyrosyl-tRNA synthetase	COG0162
PMM1344	Pro1425	PMT1420	SYNW0547	rplU	Ribosomal protein L21	COG0261
PMM1345	Pro1426	PMT1421	SYNW0546	rpmA	Ribosomal protein L27	COG0211
PMM1347	Pro1428	PMT1422	SYNW0544	truB	Pseudouridine synthase	COG0130
PMM1353	Pro1435	PMT1430	SYNW0534	prmA	Ribosomal protein L11 methylase	COG2264
PMM1464	Pro1617	PMT1482	SYNW0482		Predicted rRNA methylase	COG1189
PMM1487	Pro1642	PMT1509	SYNW0611	rpsT	Ribosomal protein S20	COG0268
PMM1494	Pro1649	PMT1528	SYNW0597	infB	Translation initiation factor 2	COG0532
PMM1501	Pro1657	PMT1789	SYNW2145	cafA	Ribonucleases G/E	COG1530
PMM1507	Pro1663	PMT1783	SYNW2139	rpsJ	Ribosomal protein S10	COG0051
PMM1508	Pro1664	PMT1782	SYNW2138	tufB	Translation elongation factor EF-Tu	COG0050
PMM1509	Pro1665	PMT1781	SYNW2137	fusA	Translation elongation factor EF-G	COG0480
PMM1510	Pro1666	PMT1780	SYNW2136	rpsG	Ribosomal protein S7	COG0049
PMM1511	Pro1667	PMT1779	SYNW2135	rpsL	Ribosomal protein S12	COG0048
PMM1529	Pro1683	PMT1761	SYNW2096	prfA	Protein chain release factor A	COG0216
PMM1530	Pro1684	PMT1760	SYNW2095	rpmE	Ribosomal protein L31	COG0254
PMM1531	Pro1685	PMT1759	SYNW2094	rpsI	Ribosomal protein S9	COG0103
PMM1532	Pro1686	PMT1758	SYNW2093	rplM	Ribosomal protein L13	COG0102
PMM1533	Pro1687	PMT1757	SYNW2092	truA	Pseudouridylate synthase	COG0101
PMM1534	Pro1688	PMT1756	SYNW2091	rplQ	Ribosomal protein L17	COG0203
PMM1536	Pro1690	PMT1754	SYNW2089	rpsK	Ribosomal protein S11	COG0100
PMM1537	Pro1691	PMT1753	SYNW2088	rpsM	Ribosomal protein S13	COG0099
PMM1538	Pro1692	PMT1752	SYNW2087	rpmJ	Ribosomal protein L36	COG0257
PMM1541	Pro1695	PMT1749	SYNW2084	rplO	Ribosomal protein L15	COG0200
PMM1542	Pro1696	PMT1748	SYNW2083	rpsE	Ribosomal protein S5	COG0098
PMM1543	Pro1697	PMT1747	SYNW2082	rplR	Ribosomal protein L18	COG0256
PMM1544	Pro1698	PMT1746	SYNW2081	rplF	Ribosomal protein L6P/L9E	COG0097
PMM1545	Pro1699	PMT1745	SYNW2080	rpsH	Ribosomal protein S8	COG0096
PMM1546	Pro1700	PMT1744	SYNW2079	rplE	Ribosomal protein L5	COG0094
PMM1547	Pro1701	PMT1743	SYNW2078	rplX	Ribosomal protein L24	COG0198
PMM1548	Pro1702	PMT1742	SYNW2077	rplN	Ribosomal protein L14	COG0093
PMM1549	Pro1703	PMT1741	SYNW2076	rpsQ	Ribosomal protein S17	COG0186
PMM1550	Pro1704	PMT1740	SYNW2075	rpmC	Ribosomal protein L29	COG0255
PMM1551	Pro1705	PMT1739	SYNW2074	rplP	Ribosomal protein L16/L10E	COG0197
PMM1552	Pro1706	PMT1738	SYNW2073	rpsC	Ribosomal protein S3	COG0092
PMM1553	Pro1707	PMT1737	SYNW2072	rplV	Ribosomal protein L22	COG0091
PMM1554	Pro1708	PMT1736	SYNW2071	rpsS	Ribosomal protein S19	COG0185
PMM1555	Pro1709	PMT1735	SYNW2070	rplB	Ribosomal protein L2	COG0090
PMM1556	Pro1710	PMT1734	SYNW2069	rplW	Ribosomal protein L23	COG0089
PMM1557	Pro1711	PMT1733	SYNW2068	rplD	Ribosomal protein L4	COG0088
PMM1558	Pro1712	PMT1732	SYNW2067	rplC	Ribosomal protein L3	COG0087
PMM1584	Pro1740	PMT1703	SYNW2036	rnd	Ribonuclease D	COG0349
PMM1605	Pro1764	PMT1951	SYNW0149	rimM	RimM protein, required for 16S rRNA processing	COG0806
PMM1618	Pro1779	PMT0147	SYNW0127	lysU	Lysyl-tRNA synthetase	COG1190
PMM1635	Pro1797	PMT0120	SYNW0094	miaA	tRNA delta(2)-isopentenyl pyrophosphatetransferase	COG0324
PMM1636	Pro1798	PMT0119	SYNW0093	infC	Translation initiation factor 3	COG0290
PMM1661	Pro1821	PMT0056	SYNW0058	rpmI	Ribosomal protein L35	COG0291
PMM1662	Pro1822	PMT0055	SYNW0057	rplT	Ribosomal protein L20	COG0292
PMM1673	Pro1834	PMT2175	SYNW2378	rplI	Ribosomal protein L9	COG0359
PMM1682	Pro1844	PMT2191	SYNW2396	valS	Valyl-tRNA synthetase	COG0525
PMM1688	Pro1852	PMT2216	SYNW2426	aspS	Aspartyl-tRNA synthetase	COG0173
PMM1706	Pro1874	PMT2259	SYNW2511	rpsF	Ribosomal protein S6	COG0360
Miscellaneous
MED4	SS120	MIT9313	WH8102	Gene name	Function (from annotation of Prochlorococcus SS120)	COG#
PMM0011	Pro0011	PMT0012	SYNW0012	rsbU	Serine phosphatase RsbU	COG2208
PMM0029	Pro0030	PMT0034	SYNW0037	wcaG	NAD dependent epimerase/dehydratase	COG0451
PMM0067	Pro0080	PMT1596	SYNW0328	hit	HIT family hydrolase	COG0537
PMM0081	Pro0095	PMT1624	SYNW2164	cysH	3'-phosphoadenosine 5'-phosphosulfate sulfotransferase (PAPS reductase)	COG0175
PMM0097	Pro0116	PMT0182	SYNW2187	tolC	Outer membrane efflux protein	COG1538
PMM0128	Pro0150	PMT1988	SYNW2236	ompR	Two-component response regulator	COG0745
PMM0134	Pro0156	PMT1994	SYNW2246	ompR	Two-component response regulator	COG0745
PMM0149	Pro0172	PMT2009	SYNW2262	ndhF	NAD(P)H-quinone oxidoreductase chain 5	COG1009
PMM0152	Pro0175	PMT2012	SYNW2266	GCD1	Nucleoside-diphosphate-sugar transferase	COG1208
PMM0169	Pro0194	PMT2043	SYNW2289		Two-component response regulator	COG2197
PMM0177	Pro0202	PMT2060	SYNW2308	menF	Isochorismate synthase	COG1169
PMM0178	Pro0203	PMT2061	SYNW2309	rimK	Glutathione synthase/Ribosomal protein S6 modification enzyme	COG0189
PMM0184	Pro0209	PMT2067	SYNW2315	pabA	Anthranilate/para-aminobenzoate synthase component II	COG0512
PMM0191	Pro0217	PMT2111	SYNW2324	spoT	GTP pyrophosphokinase	COG0317
PMM0242	Pro0272	PMT1826	SYNW0280	trxA	Thioredoxin family protein	COG0526
PMM0264	Pro0296	PMT1854	SYNW0252	lytB	4-hydroxy-3-methylbut-2-enyl diphosphate reductase	COG0761
PMM0283	Pro0315	PMT1883	SYNW0221	trxA	Thioredoxin family protein	COG0526
PMM0286	Pro0317	PMT1885	SYNW0218		NUDIX/MutT family pyrophosphohydrolase	COG0494
PMM0388	Pro0385	PMT0196	SYNW1937	miaE	Probable hydroxylase for synthesis of2-methylthio-cis-ribozeatin in tRNA	COG4445
PMM0412	Pro0411	PMT0229	SYNW1692	trxA	Thioredoxin family protein	COG0526
PMM0421	Pro0420	PMT0266	SYNW1683	dppC	ABC-type peptide transporter permease component	COG1173
PMM0453	Pro0452	PMT1333	SYNW1852	fabG	Short-chain dehydrogenase/reductase family enzyme	COG1028
PMM0457	Pro0456	PMT1327	SYNW1846	gppA	Exopolyphosphatase	COG0248
PMM0478	Pro0476	PMT1304	SYNW1821	fabG	Short-chain dehydrogenase/reductase family enzyme	COG1028
PMM0526	Pro0526	PMT1239	SYNW1746	ilvB	Acetolactate synthase	COG0028
PMM0535	Pro0535	PMT1228	SYNW1735	fabG	Short-chain dehydrogenase/reductase family enzyme	COG1028
PMM0562	Pro0564	PMT1191	SYNW1540	wecD	Acetyltransferase, GNAT family	COG0454
PMM0694	Pro0710	PMT1247	SYNW1430	fabG	Short-chain dehydrogenase/reductase family enzyme	COG1028
PMM0951	Pro0745	PMT0653	SYNW1026	carA	Carbamoylphosphate synthase small subunit	COG0505
PMM0940	Pro0756	PMT0643	SYNW1037	rhaT	Permease of the drug/metabolite transporter, DMT superfamily	COG0697
PMM0632	Pro0789	PMT0548	SYNW1132	fabG	Short-chain dehydrogenase/reductase family enzyme	COG1028
PMM0662	Pro0816	PMT0792	SYNW1148	smtA	SAM-dependent methyltransferase	COG0500
PMM0756	Pro0828	PMT0581	SYNW1093	recG	RecG-like helicase	COG1200
PMM0772	Pro0845	PMT0562	SYNW1121		NAD dependent epimerase/dehydratase	COG0702
PMM0774	Pro0847	PMT0560	SYNW1123	ilvD	Dihydroxyacid dehydratase	COG0129
PMM0786	Pro0862	PMT0531	SYNW0784	leuB	Isocitrate dehydrogenase	COG0473
PMM0797	Pro0873	PMT0519	SYNW0772	wcaG	NAD dependent epimerase/dehydratase	COG0451
PMM0333	Pro0877	PMT0510	SYNW1379		wecD Acetyltransferase	COG0454
PMM0801	Pro0879	PMT0506	SYNW1336		NAD dependent epimerase/dehydratase	COG0702
PMM0825	Pro0897	PMT0822	SYNW0830	carB	Carbamoylphosphate synthase large subunit	COG0458
PMM0834	Pro0906	PMT0812	SYNW0816	ubiH	2-polyprenyl-6-methoxyphenol hydroxylase related enzyme	COG0654
PMM0742	Pro0920	PMT0676	SYNW1301	clpP	Protease subunit of ATP-dependent Clp protease	COG0740
PMM0907	Pro0928	PMT0685	SYNW1292	dxs	Deoxyxylulose-5-phosphate synthase	COG1154
PMM0878	Pro0958	PMT0728	SYNW1239	ilvE	Branched-chain amino acid aminotransferase	COG0115
PMM0839	Pro1000	PMT0775	SYNW1177	mfd	Transcription-repair coupling factor	COG1197
PMM0915	Pro1032	PMT0595	SYNW1079	lspA	Lipoprotein signal peptidase	COG0597
PMM0918	Pro1036	PMT0599	SYNW1076	cumB	Cytosine/adenosine deaminase	COG0590
PMM0921	Pro1040	PMT0612	SYNW1072		SAM-dependent methyl transferase	COG0500
PMM0614	Pro1046	PMT0396	SYNW1007		Phosphosulfolactate phosphohydrolase related enzyme	COG2045
PMM0582	Pro1080	PMT0446	SYNW1496	wcaG	NAD dependent epimerase/dehydratase	COG0451
PMM1113	Pro1083	PMT1097	SYNW0904	ompR	Two-component response regulator	COG0745
PMM1101	Pro1094	PMT1083	SYNW0920	srmB	Superfamily II DNA/RNA helicase	COG0513
PMM1080	Pro1118	PMT1074	SYNW0966	prsA	Phosphoribosylpyrophosphate synthetase	COG0462
PMM1061	Pro1139	PMT1127	SYNW0724	trxA	Thioredoxin family protein	COG0526
PMM1048	Pro1153	PMT1146	SYNW0708	dppB	ABC-type oligopeptide transport system permease	COG0601
PMM1152	Pro1248	PMT1173	SYNW0683		NADPH-dependent reductase	COG0702
PMM1179	Pro1295	PMT1364	SYNW1883	rhaT	Permease of the drug/metabolite transporter, DMT superfamily	COG0697
PMM1180	Pro1296	PMT1365	SYNW1884	sppA	Periplasmic serine protease (ClpP class)	COG0616
PMM1260	Pro1313	PMT1958	SYNW0198	wcaG	NAD dependent epimerase/dehydratase	COG0451
PMM1210	Pro1315	PMT1903	SYNW0200	wcaG	NAD dependent epimerase/dehydratase	COG0451
PMM1262	Pro1336	PMT0380	SYNW1582	lexA	SOS-response transcriptional repressor LexA	COG1974
PMM1280	Pro1354	PMT0356	SYNW1610	trmD/ispF	tRNA-(guanine-N1)-methyltransferase fused to 2-C-methyl-D-erythritol 2,4-cyclodiphosphate synthase	COG0336
PMM1304	Pro1378	PMT0326	SYNW1638	ssnA	Cytosine deaminase	COG0402
PMM1313	Pro1387	PMT0315	SYNW1648	clpP	Protease subunit of ATP-dependent Clp protease	COG0740
PMM1314	Pro1388	PMT0314	SYNW1649	clpP	Protease subunit of ATP-dependent Clp protease	COG0740
PMM1315	Pro1389	PMT0313	SYNW1650	ilvC	Ketol-acid reductoisomerase	COG0059
PMM1354	Pro1436	PMT1431	SYNW0533	serA	D-3-phosphoglycerate dehydrogenase	COG0111
PMM1168	Pro1447	PMT1016	SYNW1330	smtA	SAM-dependent methyltransferase	COG0500
PMM1371	Pro1477	PMT0918	SYNW1128	rhaT	Permease of the drug/metabolite transporter, DMT superfamily	COG0697
PMM0712	Pro1576	PMT0999	SYNW0800	proP	Permease of the major facilitator superfamily	COG0477
PMM1564	Pro1718	PMT1725	SYNW2059	dinG	Rad3-related DNA helicase	COG1199
PMM1577	Pro1732	PMT1711	SYNW2045	trpE	Anthranilate/para-aminobenzoate synthase component I	COG0147
PMM1608	Pro1768	PMT1955	SYNW0143	acpP	Acyl carrier protein	COG0236
PMM1609	Pro1769	PMT1956	SYNW0142	fabB	3-oxoacyl-(acyl-carrier-protein) synthase	COG0304
PMM1619	Pro1780	PMT0146	SYNW0126		Two-component response regulator	COG0745
PMM1640	Pro1802	PMT0082	SYNW0080	wecD	Acetyltransferase	COG0454
PMM1653	Pro1813	PMT0065	SYNW0067	dapA	Dihydrodipicolinate synthase	COG0329
PMM1656	Pro1816	PMT0062	SYNW0064	clpP	Protease subunit of ATP-dependent Clp protease	COG0740
PMM1665	Pro1826	PMT0050	SYNW0052	wcaG	NAD dependent epimerase/dehydratase	COG0451
PMM1692	Pro1856	PMT2223	SYNW2432	trpE	Anthranilate/para-aminobenzoate synthase component I	COG0147
PMM0994	Pro1860	PMT2243	SYNW2493	wecD	Acetyltransferase, GNAT family	COG0454
PMM1695	Pro1861	PMT2244	SYNW2494	proP	Permease of the major facilitator superfamily	COG0477
