# Supplementary material for: Accelerated evolution associated with genome reduction in a free-living prokaryote
Source: Genome Biol. 2005 Jan 14;6(2):R14. doi: 10.1186/gb-2005-6-2-r14 (PMC551534; doi:10.1186/gb-2005-6-2-r14)
Supplement: Additional data file 2 — A a fasta file of orthologous genes which were modeled in at least one genome and present but not modeled in the other genomes [file gb-2005-6-2-r14-s2.txt]

Synechococcus sp. WH8102

>SYNW3645n Conserved hypothetical protein
MTASCLPTAPAQRRVIATRVIVALAVLVGAMTLAPEDPRSQASICQRHHSAEACRVW
>SYNW3644n Conserved hypothetical protein
MIKFHCGTNSYCGSSKGNSVDWLHRWIKTDCGRARLSSLKARTGASARLRLIWFVLIAAI
RDWPLPNPDQSGDSSS
>SYNW3627n Conserved hypothetical protein
MRWFVAITPLAGAMAFPLIVPLVMARVGIGAGVAAALVLSGLWFVAMLKTSEMPH
>SYNW3628n Conserved hypothetical protein
MVGLYDREGMLRFVGRSLEACVEYAALFKIQLSSSSLQELPEPAQPGMIIRGHRHLEGHS
S
>SYNW3630n Conserved hypothetical protein
MLPPFCCNGSSDLQQRRRQHQERKMAMLIFWRDGLERQLAALNATIGTLHDQMQRDA
>SYNW3631n Conserved hypothetical protein
MSTTTERRTPYTVRHKNSNGEKLESCFYASDAYEARLLAMEFNAYIKQHPNCIDSILQTK
A
>SYNW3650n Conserved hypothetical protein
MAVAQLKNLKRRLQLLSDEAEQGLTRSCGHELWKSVGPDAIDGLEDPARRAEANYWYGQW
NVVRELQEAFG
>SYNW3632n Conserved hypothetical protein
MASEIFGTAAIFWVLIPVGLAGGALLLKLQGD


Prochlorococcus marinus MIT9313

>PMT3870n Conserved hypothetical protein
MTISISLTELGDASLINQAPLGLNPFRKLGLAALPIALLSLTTVVDRAEAQLSGDYQTPQ
ERDLYNTVPGNNDKGTILDATNPMDLMNRLRRSTAMDDATAPSDAIDAALKALELESSEA
SANQP
>PMT3865n Conserved hypothetical protein
MTTLRRFVAITPLAGAIILPLVVPLSMARLGVGAGVLMTLMVSTIWFVAMLRTAEMPH
>PMT3867n Conserved hypothetical protein  
MFGLYDTDGILRFTCRDREACMAYVELFDLESEGCSLMSIPEPAVLGFRSQSRSRLARSS
N
>PMT3881n Conserved hypothetical protein
MSSKYCSSCGGSMFRADRSLAGRLVCMTCGTPLGSNTRSSQINLSRITPLSSAFRLRWQT
LLIIFIISLLIILIMP
>PMT3884n Conserved hypothetical protein
MFSPFCLSSNVDSADRRRHYQNRKLEMLLFLRDGLERRLSAVKAAIETLEQQIQRDQHPA
S
>PMT3885n Conserved hypothetical protein
MAGLMSRHGYTISYRDAQSHRCEFCAYANDSFEARQVAMETIKFVHEHPNAIDHILRSS
>PMT3889n Conserved hypothetical protein
MASEIFGIAAVFWVLIPVGLAGGALLLKLQGD
>PMT3888n Conserved hypothetical protein
MSKKDWFGIGYVSAWVLIWGTIGSLIDLPFLNSEIYLPGSIGQVTTFIVTAIISVIAGVL
LYPKVLENTLVVSALGLDTDEKK
>PMT3905n Conserved hypothetical protein
MNDTGALFFVIMAGLAGIMALVYVPLRLFLTATARSRRLRLLQRIRRLRDELGQPLES


Prochlorococcus marinus MED4

>PMM3819n Conserved hypothetical protein
MKRIEQIVVIFIAAALAIPSYWFFWTLAGGGGYNRRIAPTLKEGTTQNLLLKTSSSLDQP
>PMM3768n Conserved hypothetical protein
MLKKIVAFTPLFGAVTFPLIVPITISKFGVNYGILSALVISSLWFIAMLRTSEMPH
>PMM3770n Conserved hypothetical protein
MYGLYDRDGILRCVNYDKEACLDYAKLFELNSSHCCLMNLISSIDKENNINLDLNQVEYN
N
>PMM3789n Conserved hypothetical protein
MSSNKICLNCGSSDLVSDRSLGGRMVCFKCGSSSFKNNSFSRIQNKKIIYLLIVLVILLI
VVL

>PMM3793n Conserved hypothetical protein
MFYCNFKSSEEKKSFYQKKKLEMLNYIKDSLERKIASVSASIEVLENQISRDKVEVSN
>PMM3797n Conserved hypothetical protein
MNNKPFLKPYTVYYRDFQNLRLENCFYALDSYEARTLAMEFNKYINAHPNRIDLIRCEK
>PMM3830n Conserved hypothetical protein
MSISKSKNLERKLNNIAQEATNELNNVCGSSLWESLGFVFFDQLEDPEKIAKANFYYGQL
QIINEIKFFV
>PMM3805n Conserved hypothetical protein
MAKEIFSIAAVFWILIPIGLVGGALLLKFQGD
>PMM3803n Conserved hypothetical protein
MEEKKSNPLKIFLYISAWVIIWGTFGSFIDFPLYKNNIYQEGSIYQYLTFTITAIISILS
AKFFYKKIKL
>PMM3837n Conserved hypothetical protein
MNSRRPRNFRNNFDRTILDKQVDKIFETGRQFVDGVSGSRPGKKRSTDFQVISRRNVKNV
GRWVSDKMDMFFEEEDDDWSDQENSYEEAQDIKSFSRGSKFIDVEKPFSKRPLEALSLRQ
PKSIQMDEQKKLPYGKSNSFDEWPDDSDLKVDRWQRSSEKINEINVNQDNPKSVSNNGRS
IPRSRRRRI
>PMM3842n Conserved hypothetical protein
MNKKGYTTESGGRQNGFAIEPEIIPITQGESKKSFLLFLGILLPFLIGGIYYFKTL
>PMM3823n Conserved hypothetical protein
MDKTGNLIFTLTATLAAAMTLIYFPLRFFLTLTARSRRLKLLQKIRRLRDELVQPYEST
>PMM3787n Conserved hypothetical protein
MKINYYLILLFSLVLIDLSTELRILIDHFTFNSLYFALSKHPLSFFVLFSYPYLYRKLTK
